# Supplementary material for: Integration of meta-analysis, machine learning and systems biology approach for investigating the transcriptomic response to drought stress in Populus species
Source: Sci Rep. 2023 Jan 16;13:847. doi: 10.1038/s41598-023-27746-6 (PMC9842770; doi:10.1038/s41598-023-27746-6)
Supplement: Supplementary file 2 — Supplementary Information 2. [file 41598_2023_27746_MOESM2_ESM.xlsx]

## Sheet: Table S1
Table S1. Characteristics of data sets selected for analyses.
Dataset	Samples		Species	Platform
	Control	Stress
GSE15242	24	24	Populus x canadensis; Populus maximowiczii x Populus nigra	Affymetrix Poplar Genome Array
GSE17219	4	12	Populus x canadensis	Affymetrix Poplar Genome Array
GSE17220	8	24	Populus x canadensis	Affymetrix Poplar Genome Array
GSE17223	4	12	Populus x canadensis	Affymetrix Poplar Genome Array
GSE17225	2	2	Populus x canadensis	Affymetrix Poplar Genome Array
GSE17230	4	12	Populus x canadensis	Affymetrix Poplar Genome Array
GSE21171	36	36	Populus balsamifera	Affymetrix Poplar Genome Array
GSE23637	2	8	Populus euphratica	Affymetrix Poplar Genome Array
GSE27693	36	36	Populus sp.	Affymetrix Poplar Genome Array
GSE37608	2	2	Populus simonii	Affymetrix Poplar Genome Array
GSE69875	4	8	Populus nigra	Affymetrix Poplar Genome Array
GSE76322	6	12	Populus nigra	Affymetrix Poplar Genome Array
GSE20061	2	2	Populus tremula x Populus alba	Affymetrix Poplar Genome Array

## Sheet: Table S2
Table S2. List of identified differentially expressed genes (DEGs) between stress and control samples using meta-analysis approach .
Gene	CombinedES	FDR
PTP.5365.3.A1_S_AT	0.471556	0.0384537
PTPAFFX.1601.3.S1_X_AT	1.20185	0.00706879
PTPAFFX.249.124.A1_X_AT	0.590292	0.00377089
PTP.1898.1.S1_AT	-0.299715	0.00683921
PTP.4415.1.S1_X_AT	0.701363	0.00748241
PTP.7493.1.S1_S_AT	1.40828	0.00360619
PTP.1448.1.S1_X_AT	1.27336	0.0153371
PTP.2257.3.S1_X_AT	0.757514	0.00675
PTP.4530.1.A1_AT	0.838225	0.0470501
PTPAFFX.148341.1.S1_S_AT	-0.243094	0.0134171
PTP.2257.1.S1_X_AT	0.595214	0.0350267
PTP.5909.1.S1_X_AT	-0.242028	0.0116247
PTP.4415.1.S1_AT	0.626114	0.00603671
PTPAFFX.201549.1.S1_S_AT	0.797887	0.000111111
PTPAFFX.249.83.A1_X_AT	1.02999	0.0014743
PTP.3776.1.S1_X_AT	0.818308	2.38e-05
PTP.1584.2.S1_S_AT	-0.216068	0.035697
PTP.2130.1.S1_S_AT	0.686959	0.0220257
PTP.7433.1.S1_AT	0.215559	0.00363877
PTPAFFX.249.25.A1_S_AT	0.609429	0.0088071
PTPAFFX.4238.1.S1_AT	-0.262529	0.0218696
PTP.4817.1.S1_A_AT	0.660049	0.0344249
PTPAFFX.3084.1.S1_AT	0.817181	0.0249794
PTP.873.2.S1_S_AT	-0.297693	0.0410307
PTPAFFX.689.1.S1_AT	0.298985	0.0145229
PTP.873.2.S1_A_AT	-0.32533	0.0235611
PTPAFFX.29362.2.A1_S_AT	1.01335	0.0437309
PTP.7493.1.S1_X_AT	1.42934	0.00324171
PTPAFFX.491.1.S1_S_AT	2.62281	0.0114835
PTPAFFX.153919.1.A1_S_AT	1.09676	0.0410791
PTP.2581.1.S1_AT	0.608877	0.0251652
PTPAFFX.13687.1.S1_AT	0.734349	0.00253091
PTP.2311.1.S1_AT	-0.130993	0.0233358
PTP.1224.1.S1_S_AT	0.669779	0.0269571
PTP.3937.1.S1_S_AT	-0.180564	0.0178732
PTP.6178.1.S1_A_AT	0.333177	0.0245509
PTP.881.1.A1_S_AT	0.44804	0.01662
PTP.2633.1.S1_AT	2.60953	0.000380952
PTPAFFX.2320.1.S1_AT	0.823515	0.00239033
PTPAFFX.249.34.S1_A_AT	-0.671526	0.0431041
PTP.6240.1.S1_AT	0.835604	0.000424658
PTPAFFX.249.37.S1_X_AT	3.29395	8.7e-05
PTP.925.1.A1_AT	2.38044	9.32e-05
PTPAFFX.249.96.S1_X_AT	-1.65538	0.0465082
PTPAFFX.1058.1.S1_A_AT	0.561557	0.002002
PTPAFFX.98398.1.A1_S_AT	0.920368	0.0090179
PTP.1497.2.S1_X_AT	-0.698355	0.00512257
PTP.6593.2.S1_S_AT	-0.66656	5.61e-05
PTPAFFX.157059.1.S1_S_AT	0.142316	0.044844
PTP.5804.1.S1_AT	1.25466	0.00417823
PTPAFFX.8880.1.S1_AT	3.93139	0.000321608
PTP.5920.1.S1_AT	-0.476056	0.0199016
PTPAFFX.730.2.S1_AT	0.212059	0.0263675
PTP.2605.1.A1_AT	0.502865	0.0104884
PTPAFFX.32103.1.S1_A_AT	2.11927	0.0163836
PTPAFFX.308.2.A1_X_AT	-0.29777	0.002002
PTP.5163.1.S1_S_AT	0.755735	0.000575875
PTPAFFX.249.270.S1_S_AT	-1.90233	0.00126799
PTPAFFX.6372.1.S1_S_AT	-0.250609	0.0233358
PTPAFFX.4733.3.S1_AT	0.629114	0.00856901
PTP.873.2.S1_X_AT	-0.307887	0.0336012
PTPAFFX.258.2.S1_X_AT	0.67698	0.0458663
PTPAFFX.8448.3.A1_A_AT	-0.760373	0.0404856
PTPAFFX.18430.1.S1_S_AT	2.05197	0.000111111
PTP.4040.1.S1_S_AT	0.294824	0.0229909
PTP.5732.1.S1_S_AT	1.36236	0.0151874
PTPAFFX.31574.1.A1_AT	0.405411	0.0181449
PTPAFFX.32103.1.S1_AT	0.568325	0.0228298
PTPAFFX.157830.1.S1_S_AT	0.86033	0.0220246
PTPAFFX.72170.1.A1_S_AT	0.633691	0.0203722
PTPAFFX.9241.1.S1_AT	0.97914	0.00522623
PTP.2151.1.S1_S_AT	0.820834	3.96e-05
PTP.5108.1.S1_S_AT	1.46206	0.00198182
PTPAFFX.9921.1.A1_A_AT	-0.632223	0.00969324
PTP.2327.1.A1_AT	-0.307938	0.0245897
PTPAFFX.9932.2.A1_A_AT	-1.27428	0.00161247
PTP.3337.1.S1_S_AT	0.49474	0.00340122
PTPAFFX.9932.1.S1_AT	-1.94809	0.00109973
PTPAFFX.26369.2.S1_S_AT	0.634522	0.000281081
PTP.4926.1.S1_S_AT	0.862612	0.018997
PTP.2248.1.S1_AT	2.98515	0.000186335
PTPAFFX.9921.6.A1_S_AT	-0.71215	0.00116492
PTPAFFX.88104.1.A1_AT	0.00863786	0.0199632
PTP.7433.1.S1_S_AT	0.29329	0.0174093
PTPAFFX.1269.1.A1_A_AT	0.807768	0.00050813
PTP.7100.1.A1_S_AT	0.995101	0.0410054
PTP.6676.1.S1_S_AT	0.823831	0.0166944
PTPAFFX.1258.4.S1_S_AT	-1.03541	0.0333642
PTPAFFX.226.1.S1_AT	0.713806	0.0023694
PTPAFFX.32103.2.S1_AT	1.61448	0.00682536
PTP.858.1.S1_X_AT	1.94622	0.0477107
PTPAFFX.796.1.A1_AT	0.384988	0.0474497
PTPAFFX.5188.2.S1_A_AT	0.866288	0.00266431
PTPAFFX.11517.1.S1_AT	0.73783	0.0297028
PTP.5168.1.S1_S_AT	0.62108	0.0096408
PTP.3879.1.S1_AT	-1.29794	0.00050813
PTP.2550.1.S1_AT	-0.571483	0.0129765
PTPAFFX.25938.1.S1_A_AT	1.2624	0.00144497
PTPAFFX.20940.1.S1_AT	0.804709	0.000186335
PTPAFFX.18719.1.S1_AT	0.404913	0.0436661
PTPAFFX.16549.1.S1_S_AT	-0.604644	0.000212121
PTPAFFX.2487.1.S1_AT	0.547098	0.0178732
PTPAFFX.50986.1.S1_AT	0.250637	0.0357051
PTP.4455.1.S1_S_AT	1.3464	0.0414802
PTP.171.1.A1_AT	-0.925575	0.000321608
PTP.4014.1.S1_S_AT	2.16861	0.00332099
PTP.4306.1.S1_AT	-0.60043	0.0117342
PTPAFFX.249.102.A1_X_AT	0.820019	0.000370192
PTPAFFX.5792.1.A1_AT	1.61197	0.024077
PTPAFFX.8549.1.S1_S_AT	-0.464073	0.000326733
PTP.3941.1.S1_AT	-0.301585	0.0181449
PTP.2609.2.S1_X_AT	-0.873761	0.0408458
PTPAFFX.201206.1.S1_AT	1.54016	0.00443045
PTP.6571.1.S1_AT	-0.333827	0.0425819
PTPAFFX.249.39.A1_X_AT	2.56792	0.000792994
PTPAFFX.26369.1.S1_S_AT	0.670611	0.0134899
PTPAFFX.24787.1.S1_A_AT	0.406678	0.00422611
PTP.2609.2.S1_AT	-0.926071	0.0375418
PTP.6118.1.S1_A_AT	1.07315	0.000186335
PTP.5771.1.S1_AT	0.851005	0.0338157
PTP.858.1.S1_AT	0.895035	0.0382904
PTP.6700.1.S1_AT	0.795962	0.0370731
PTPAFFX.17539.1.S1_S_AT	-0.62964	0.0376906
PTP.6099.1.S1_AT	0.93051	0.00896126
PTPAFFX.3763.1.S1_AT	0.624549	0.0105404
PTP.136.1.S1_AT	0.663939	0.0203917
PTPAFFX.25142.1.A1_AT	0.644864	3.13e-05
PTPAFFX.4850.1.A1_S_AT	0.547162	0.00684576
PTPAFFX.794.1.S1_S_AT	0.750736	3.96e-05
PTP.1787.1.S1_S_AT	-1.16319	0.0110666
PTPAFFX.5103.1.S1_A_AT	0.663968	0.0212095
PTPAFFX.63624.1.A1_AT	0.841803	0.0212315
PTPAFFX.25544.1.S1_AT	0.563183	0.0415432
PTP.6423.1.S1_S_AT	-0.608022	0.0261252
PTP.275.2.S1_S_AT	-0.050477	0.00567052
PTPAFFX.93652.1.S1_S_AT	-0.614864	0.0384845
PTP.2716.1.S1_AT	0.570257	0.0326419
PTPAFFX.249.101.A1_S_AT	-1.08988	0.0333642
PTPAFFX.21413.1.S1_S_AT	-1.09924	2.38e-05
PTPAFFX.31479.1.S1_A_AT	0.889991	0.00740831
PTPAFFX.207916.1.S1_S_AT	-0.425093	0.0387952
PTPAFFX.11165.1.S1_S_AT	0.900853	0.0189182
PTP.7637.1.A1_AT	0.861095	0.00562121
PTPAFFX.4099.1.S1_A_AT	1.12146	3.13e-05
PTPAFFX.8775.1.A1_S_AT	-0.736812	0.000186207
PTPAFFX.81816.1.S1_AT	1.43437	0.0239057
PTPAFFX.936.4.S1_S_AT	-1.17824	3.49e-05
PTPAFFX.39613.1.S1_S_AT	-0.69495	0.0224491
PTPAFFX.4964.1.S1_S_AT	1.12285	0.000679577
PTP.868.1.S1_S_AT	1.54625	0.000171429
PTPAFFX.140.1.S1_AT	0.270168	0.00204374
PTPAFFX.249.278.A1_S_AT	5.9733	0.00498411
PTPAFFX.11565.1.A1_AT	0.460903	0.0103022
PTPAFFX.249.85.A1_S_AT	-0.749045	0.00560375
PTP.7241.1.S1_S_AT	0.468415	0.0257024
PTPAFFX.249.15.A1_X_AT	-0.279041	0.0300904
PTPAFFX.41816.1.S1_AT	0.619795	0.0461637
PTP.3950.1.S1_AT	-0.398215	0.0395126
PTP.413.1.S1_AT	0.639723	0.0395271
PTPAFFX.5188.1.S1_A_AT	0.899902	0.0088071
PTP.6046.1.A1_AT	1.44653	0.0127557
PTP.5948.1.S1_AT	-0.311966	0.00183299
PTPAFFX.1269.1.A1_X_AT	0.944851	0.00324171
PTP.6060.1.S1_AT	0.737582	0.0292261
PTP.2920.1.S1_AT	-1.39156	0.026706
PTP.7110.1.S1_AT	2.68337	0.000261364
PTPAFFX.68796.1.S1_AT	0.808105	0.0331258
PTPAFFX.4687.1.S1_S_AT	1.30637	0.0201549
PTPAFFX.17540.2.A1_X_AT	-0.120103	0.0220841
PTPAFFX.17540.2.A1_A_AT	-0.150138	0.018997
PTPAFFX.29666.1.S1_A_AT	0.85018	0.0251652
PTPAFFX.23009.1.A1_S_AT	0.453708	0.0459099
PTP.5164.1.A1_S_AT	0.491182	0.0163836
PTPAFFX.36446.1.A1_S_AT	1.0299	0.00189528
PTPAFFX.14790.1.A1_S_AT	-0.268872	0.019996
PTP.1011.1.S1_AT	0.56548	0.0495336
PTP.6017.1.S1_A_AT	0.351217	0.00176774
PTP.4828.1.S1_AT	1.33565	0.0370859
PTP.1252.1.S1_S_AT	0.632481	0.000299465
PTP.5974.1.S1_S_AT	5.89768	0.000232143
PTPAFFX.161722.1.S1_AT	1.78244	0.045269
PTPAFFX.25938.2.S1_A_AT	1.10935	2.38e-05
PTP.1890.1.S1_AT	-0.779203	0.0178732
PTPAFFX.42186.1.A1_AT	-0.421293	0.0363068
PTPAFFX.25021.1.S1_AT	0.453906	0.0137219
PTPAFFX.11621.1.A1_S_AT	1.14921	0.000404651
PTPAFFX.51641.1.S1_S_AT	-0.892586	0.0384845
PTPAFFX.69089.1.A1_S_AT	-0.367074	0.017201
PTPAFFX.249.467.S1_A_AT	0.733225	0.000958702
PTPAFFX.31190.1.A1_S_AT	-0.370185	0.0177842
PTPAFFX.1262.1.S1_A_AT	0.756627	2.38e-05
PTP.4050.2.S1_X_AT	3.63526	0.0128403
PTPAFFX.162751.1.S1_S_AT	-0.334902	0.0414802
PTPAFFX.3630.1.S1_AT	0.461064	0.0454992
PTP.7114.1.S1_S_AT	1.12218	0.00402933
PTPAFFX.7365.1.A1_AT	1.14879	2.38e-05
PTPAFFX.249.99.A1_S_AT	-1.19603	0.00772338
PTPAFFX.746.1.A1_AT	-0.340175	0.0309593
PTPAFFX.14123.2.A1_S_AT	-0.258237	0.0441085
PTPAFFX.200949.1.S1_S_AT	0.433046	0.0241643
PTPAFFX.146199.1.A1_S_AT	0.427099	0.0237684
PTP.36.1.S1_S_AT	0.438002	0.00215728
PTPAFFX.48508.1.A1_S_AT	0.872923	0.0130541
PTPAFFX.80854.1.S1_S_AT	1.64937	0.0308783
PTPAFFX.31834.1.A1_AT	0.515319	0.0277005
PTPAFFX.4938.1.S1_S_AT	1.7483	0.032742
PTPAFFX.13092.1.S1_AT	-0.241539	0.00635428
PTPAFFX.39778.1.A1_AT	-0.553188	0.00783922
PTPAFFX.79188.1.S1_AT	0.23939	0.0490543
PTP.4470.1.S1_AT	1.13167	0.0141117
PTPAFFX.10139.1.A1_AT	0.244462	0.0121258
PTP.4343.1.S1_AT	0.790651	0.00969464
PTPAFFX.1770.2.A1_S_AT	-1.44238	0.0492883
PTPAFFX.32240.1.S1_AT	-1.15841	0.0328861
PTPAFFX.61485.1.A1_S_AT	-1.02822	0.0244591
PTPAFFX.18823.1.S1_S_AT	1.1505	0.0234101
PTP.1497.1.S1_S_AT	-0.873543	0.00417823
PTPAFFX.21866.2.S1_S_AT	2.70395	0.000186335
PTP.5651.1.S1_S_AT	-0.36069	0.01368
PTP.7110.1.S1_S_AT	1.4925	5.61e-05
PTPAFFX.147900.1.S1_S_AT	-0.374082	0.015376
PTPAFFX.36725.1.S1_AT	0.268232	0.0318228
PTPAFFX.90168.1.S1_AT	2.75759	0.0432608
PTPAFFX.5252.1.A1_AT	-0.550823	0.0374009
PTP.1448.2.S1_X_AT	0.932007	0.0370297
PTP.552.1.S1_AT	-1.00351	0.000619403
PTPAFFX.249.3.S1_X_AT	0.6466	3.49e-05
PTP.2256.1.S1_S_AT	1.39772	0.00256506
PTP.2132.2.A1_A_AT	-0.268951	0.0191235
PTPAFFX.9226.1.S1_AT	0.00147733	0.0243211
PTP.5878.1.S1_AT	0.829103	0.00198182
PTPAFFX.5746.4.S1_S_AT	-0.875773	0.0233497
PTP.2531.1.S1_AT	-0.200668	0.0308789
PTPAFFX.4711.3.S1_A_AT	0.879391	0.0132159
PTPAFFX.7845.1.A1_S_AT	-0.882382	0.0312451
PTP.768.1.S1_S_AT	-0.666231	0.00854896
PTP.6012.1.S1_S_AT	1.65266	0.000593023
PTPAFFX.1601.19.S1_AT	1.93322	0.0187839
PTPAFFX.249.48.S1_X_AT	1.93667	0.00968663
PTPAFFX.22243.1.S1_AT	0.749667	0.0236803
PTPAFFX.909.1.S1_A_AT	0.32479	0.0362761
PTPAFFX.140480.1.A1_AT	1.09975	0.0343035
PTP.3291.1.A1_S_AT	-0.506	0.00337231
PTPAFFX.6000.2.A1_A_AT	-0.370932	0.0379223
PTP.6415.1.S1_AT	-0.892347	0.0492883
PTPAFFX.138184.1.S1_AT	-2.02179	0.0427543
PTPAFFX.138005.1.S1_AT	1.45765	3.49e-05
PTPAFFX.16450.2.S1_A_AT	0.607319	0.00174891
PTPAFFX.144134.1.S1_A_AT	-0.371706	0.0477107
PTPAFFX.3763.2.S1_A_AT	0.502295	0.0462414
PTPAFFX.119076.1.S1_AT	0.867122	0.0268726
PTPAFFX.96771.1.A1_AT	-0.671295	0.002002
PTPAFFX.13344.2.S1_A_AT	0.526872	0.00301656
PTPAFFX.19246.1.S1_AT	0.623383	0.0243211
PTP.6081.1.S1_AT	1.67897	0.0104884
PTP.6487.1.S1_X_AT	-2.01021	0.00785979
PTP.6180.1.S1_S_AT	0.585821	0.0463408
PTP.4432.1.A1_S_AT	0.174615	0.0476537
PTPAFFX.146379.1.A1_AT	1.20992	0.0214589
PTPAFFX.11539.1.A1_AT	6.48422	0.000424658
PTPAFFX.7998.2.S1_S_AT	0.692137	0.029455
PTPAFFX.1458.1.S1_AT	2.09651	3.96e-05
PTPAFFX.1420.6.A1_AT	-0.497982	0.0352223
PTPAFFX.36825.1.A1_S_AT	1.087	0.00925132
PTP.6819.1.A1_X_AT	-0.448282	0.00835294
PTPAFFX.111863.1.S1_AT	1.92727	0.000171429
PTP.2106.1.A1_S_AT	-0.935217	0.0448904
PTPAFFX.21139.1.S1_AT	1.41586	0.0242387
PTPAFFX.6502.1.A1_AT	1.04577	0.00785323
PTP.2370.1.A1_AT	-0.30986	0.0327163
PTPAFFX.1564.1.A1_S_AT	10.4967	0.0151548
PTPAFFX.113868.1.A1_AT	0.618343	0.0435405
PTPAFFX.21853.1.S1_A_AT	0.36213	0.0304389
PTP.6724.1.S1_S_AT	-0.637927	0.0384537
PTP.795.3.S1_S_AT	0.508345	0.0313145
PTPAFFX.75830.1.A1_AT	0.074652	0.0234286
PTP.7480.1.S1_S_AT	1.12102	0.00375469
PTPAFFX.112859.1.A1_S_AT	0.776764	0.00267077
PTPAFFX.58699.1.A1_S_AT	1.86727	7.89e-05
PTP.818.1.S1_AT	-0.797972	0.0161157
PTPAFFX.27644.1.S1_AT	-1.42578	0.00884559
PTPAFFX.21413.1.S1_AT	-1.91041	3.96e-05
PTPAFFX.203431.1.S1_AT	0.732194	0.00414088
PTPAFFX.209307.1.S1_S_AT	1.84744	0.0490995
PTPAFFX.123845.1.S1_S_AT	-0.534646	0.00148843
PTPAFFX.13792.1.S1_AT	1.17343	0.00182241
PTP.1475.1.S1_AT	0.0690191	0.00775716
PTP.5861.1.S1_S_AT	-0.17686	0.0232837
PTPAFFX.112917.1.A1_A_AT	0.599289	0.0342761
PTPAFFX.201205.1.S1_AT	1.73276	0.0258631
PTPAFFX.59090.1.A1_AT	-0.402764	0.00638661
PTP.5101.1.S1_S_AT	-0.477487	0.0481573
PTPAFFX.80799.3.A1_A_AT	-0.379158	0.0248795
PTP.6090.1.S1_AT	0.836817	0.00142118
PTPAFFX.936.1.S1_S_AT	-0.94348	0.0439843
PTP.5782.1.S1_AT	-0.690845	0.00421429
PTPAFFX.2179.1.S1_AT	-3.33328	0.0182292
PTPAFFX.53720.1.S1_AT	1.51139	0.0178732
PTPAFFX.249.93.S1_X_AT	-1.48422	0.0339694
PTPAFFX.10889.1.S1_S_AT	-0.692079	0.00367784
PTPAFFX.15315.1.S1_AT	0.859724	0.0146886
PTPAFFX.5013.1.S1_AT	0.521956	0.0421251
PTPAFFX.36802.2.S1_AT	0.574097	0.00835294
PTPAFFX.160390.3.A1_S_AT	-4.55732	0.0187047
PTP.3739.1.S1_S_AT	0.335921	0.0327351
PTP.4343.1.S1_S_AT	0.745737	0.00352466
PTPAFFX.1262.1.S1_AT	0.829304	2.38e-05
PTP.900.1.A1_S_AT	0.0752116	0.0403053
PTPAFFX.891.1.S1_X_AT	-1.76527	0.0407405
PTPAFFX.37131.1.A1_AT	0.89376	0.0416677
PTPAFFX.1307.1.S1_AT	5.08171	0.00387179
PTP.8135.1.A1_AT	-0.514596	0.0383208
PTPAFFX.5188.1.S1_AT	0.784402	0.0448904
PTP.4597.2.S1_S_AT	-0.886524	0.02733
PTPAFFX.249.395.S1_A_AT	0.502535	0.0120867
PTP.6220.1.A1_A_AT	-2.08633	0.015536
PTPAFFX.25004.1.A1_A_AT	-0.57414	0.00302145
PTP.6236.1.S1_AT	0.580042	0.0272329
PTP.4346.1.S1_AT	-0.793367	0.00330124
PTP.6643.1.S1_AT	0.739576	0.0440352
PTPAFFX.69188.1.A1_AT	0.996317	0.00132117
PTPAFFX.3488.1.S1_S_AT	0.164916	0.0253736
PTP.6274.1.S1_X_AT	1.78576	0.00324171
PTPAFFX.260.1.A1_S_AT	-0.562792	0.00443045
PTP.6328.2.S1_S_AT	-1.13889	0.0361729
PTPAFFX.136901.1.S1_AT	0.492629	0.0178732
PTPAFFX.20182.1.A1_S_AT	0.980587	0.0208462
PTPAFFX.205681.1.S1_AT	0.894242	0.0179577
PTPAFFX.28532.1.S1_AT	0.329509	0.00151826
PTP.4728.1.S1_AT	0.643831	0.00102778
PTPAFFX.153769.1.A1_AT	0.628204	0.0100655
PTPAFFX.23940.2.S1_A_AT	0.494981	4.9e-05
PTPAFFX.63762.1.A1_AT	0.720985	3.49e-05
PTPAFFX.43248.2.A1_AT	0.61266	0.000310526
PTP.5734.2.S1_S_AT	-0.722425	0.0202943
PTPAFFX.9976.1.S1_AT	-0.655096	0.0108167
PTPAFFX.19546.1.S1_S_AT	-2.03153	0.00256506
PTPAFFX.45718.1.A1_AT	0.974466	0.0366973
PTPAFFX.22926.1.A1_AT	0.863045	0.00448307
PTP.4731.1.A1_S_AT	0.565016	0.0470501
PTP.2560.3.S1_S_AT	-0.275287	0.0447702
PTP.2213.1.S1_AT	0.423125	0.0284861
PTPAFFX.59594.1.S1_S_AT	0.773522	0.000806962
PTPAFFX.1564.2.A1_S_AT	18.975	0.0350425
PTPAFFX.7365.1.A1_S_AT	1.19492	5.61e-05
PTPAFFX.7148.2.S1_A_AT	1.24109	0.00535638
PTP.2911.1.S1_AT	0.580256	0.0287147
PTPAFFX.122575.1.S1_AT	0.438272	0.03195
PTP.5719.1.S1_AT	-0.74891	0.000792994
PTPAFFX.27718.1.S1_S_AT	0.923823	0.0245502
PTPAFFX.9312.2.A1_AT	0.701029	0.0250729
PTPAFFX.1589.1.S1_A_AT	0.818623	0.0490543
PTPAFFX.21866.1.S1_S_AT	1.16308	0.00108967
PTP.2197.1.A1_AT	1.81974	0.0117342
PTPAFFX.19419.1.S1_AT	-0.449805	0.00856901
PTPAFFX.249.273.S1_A_AT	0.504053	0.0270522
PTPAFFX.27692.3.A1_A_AT	0.382537	0.00193878
PTPAFFX.53090.1.S1_AT	1.17449	0.0479349
PTP.3934.1.S1_AT	0.529961	0.0285313
PTPAFFX.46248.1.S1_S_AT	0.854983	0.0408392
PTP.5114.1.S1_AT	1.05604	3.49e-05
PTP.6100.1.S1_S_AT	0.54451	0.000265193
PTPAFFX.7148.1.S1_A_AT	2.82063	0.00543195
PTPAFFX.36446.1.A1_AT	0.484403	0.0179577
PTPAFFX.143610.1.S1_AT	0.940336	0.0384872
PTPAFFX.52716.2.A1_S_AT	0.731496	0.0100298
PTPAFFX.85599.1.S1_AT	1.61994	0.0102849
PTPAFFX.14646.1.A1_A_AT	2.08958	0.000942073
PTP.1978.2.S1_S_AT	-0.482747	0.0238095
PTPAFFX.33700.1.S1_AT	0.624158	0.000958702
PTPAFFX.118792.1.S1_AT	0.603467	0.000323383
PTPAFFX.154239.1.S1_AT	0.354565	0.00385877
PTP.6076.1.S1_S_AT	-0.693801	0.0406812
PTP.4900.1.S1_S_AT	-0.528533	0.0403053
PTPAFFX.249.91.A1_AT	0.817115	0.0343035
PTPAFFX.743.1.A1_AT	0.39051	0.0216254
PTP.6587.1.S1_AT	0.777649	0.0241901
PTP.1108.1.A1_A_AT	-1.1357	0.013373
PTP.5361.1.S1_S_AT	1.93633	0.000186335
PTP.3539.1.S1_X_AT	0.554674	0.0114655
PTPAFFX.10075.1.S1_AT	0.948218	2.38e-05
PTPAFFX.68821.1.A1_A_AT	0.944384	0.00783922
PTPAFFX.26454.2.A1_AT	1.39531	3.13e-05
PTP.3238.1.S1_S_AT	0.802449	0.00284444
PTPAFFX.148807.1.S1_AT	1.39133	0.0411806
PTP.4051.1.S1_AT	-0.758038	0.00324171
PTPAFFX.3866.1.S1_AT	-0.307374	0.0291084
PTPAFFX.249.708.A1_S_AT	-0.90532	0.000715753
PTPAFFX.203312.1.S1_AT	-0.177319	0.00740467
PTP.1973.1.S1_AT	-0.274244	0.0153407
PTPAFFX.11239.1.S1_S_AT	-0.492081	0.0369502
PTPAFFX.147176.1.A1_AT	-0.427619	0.0265611
PTPAFFX.75716.1.A1_S_AT	-0.26027	0.0443303
PTPAFFX.2551.1.S1_AT	1.78687	0.0461637
PTPAFFX.152367.1.S1_AT	-1.71114	0.0240574
PTP.1420.1.S1_AT	0.975197	0.0197659
PTPAFFX.102588.1.A1_AT	0.445738	0.00241697
PTPAFFX.31053.2.A1_AT	0.557857	0.0358355
PTPAFFX.454.23.A1_AT	-0.90178	0.0254218
PTP.4275.2.S1_AT	0.27286	0.00586136
PTPAFFX.130008.2.S1_AT	0.26571	0.0156051
PTPAFFX.24363.1.S1_AT	-0.895926	0.000976945
PTPAFFX.11475.2.A1_S_AT	0.69419	2.38e-05
PTP.2893.1.S1_S_AT	0.798116	0.00166297
PTP.4217.2.S1_S_AT	0.953575	0.0227745
PTP.2075.1.S1_AT	-0.834004	0.0384649
PTPAFFX.204617.1.S1_AT	-0.642824	0.0389383
PTPAFFX.2700.1.A1_AT	-0.821729	0.00595941
PTPAFFX.8691.1.S1_AT	-0.708985	0.0295343
PTP.8066.1.S1_S_AT	-0.796483	0.0255927
PTPAFFX.38540.1.S1_AT	1.18905	0.0413841
PTPAFFX.249.505.S1_AT	0.679184	0.0424028
PTPAFFX.132345.1.A1_S_AT	-1.45393	0.0464785
PTPAFFX.5584.1.S1_AT	0.101257	0.0432608
PTPAFFX.157830.1.S1_AT	0.677998	0.0489737
PTPAFFX.50628.1.A1_AT	-1.07639	0.0255473
PTPAFFX.92404.1.S1_AT	3.59628	0.00872995
PTPAFFX.9932.3.S1_A_AT	-2.67526	0.0300085
PTPAFFX.6407.1.A1_A_AT	2.05245	0.00442084
PTPAFFX.18875.1.A1_AT	-0.430415	0.045962
PTPAFFX.22152.1.S1_AT	1.01678	0.0166195
PTPAFFX.17167.1.S1_A_AT	1.58921	0.00611641
PTPAFFX.147757.1.A1_S_AT	0.364291	0.0380447
PTP.1415.1.S1_AT	-0.928029	0.019263
PTPAFFX.83319.1.S1_S_AT	0.673769	0.0017587
PTP.5570.1.S1_AT	-0.913124	0.00123155
PTP.4706.1.S1_S_AT	-0.923988	0.0281089
PTPAFFX.39050.2.S1_AT	0.787365	0.00125635
PTPAFFX.155435.1.A1_AT	-0.660778	0.0405378
PTPAFFX.15785.2.A1_A_AT	1.30502	0.0306711
PTPAFFX.34991.1.A1_AT	-0.575475	0.0450044
PTP.4084.1.S1_AT	0.570129	0.0312757
PTPAFFX.249.93.S1_AT	-1.21482	0.025017
PTPAFFX.1025.2.A1_X_AT	-0.631127	0.0191049
PTP.2567.1.S1_S_AT	0.523541	0.0445896
PTPAFFX.5832.1.S1_A_AT	0.530305	0.00630416
PTP.4953.1.S1_S_AT	0.387663	0.022933
PTPAFFX.77666.1.S1_AT	1.96318	0.0328482
PTPAFFX.23940.3.S1_A_AT	0.352088	0.0081238
PTP.632.1.A1_X_AT	-1.37341	0.0251085
PTP.588.2.A1_S_AT	0.389002	0.0307524
PTPAFFX.16899.1.S1_X_AT	-1.68701	0.00142118
PTP.5188.1.A1_S_AT	0.409153	0.00795247
PTPAFFX.30016.1.S1_AT	0.966847	0.00397747
PTPAFFX.83596.1.S1_AT	1.06708	0.000792994
PTPAFFX.24780.1.S1_AT	0.766763	0.00975669
PTP.353.2.S1_A_AT	-1.11098	0.00325314
PTPAFFX.6564.1.S1_AT	0.504937	0.00349325
PTPAFFX.29666.1.S1_AT	0.773054	0.00330124
PTPAFFX.1589.1.S1_AT	0.778541	0.0203073
PTPAFFX.3484.1.S1_S_AT	0.66749	0.0200841
PTPAFFX.16899.1.S1_AT	-1.95579	0.00414088
PTP.4346.1.S1_X_AT	-0.496922	0.000792994
PTP.1507.1.S1_S_AT	-1.22102	0.000368932
PTPAFFX.160654.1.S1_AT	1.5952	0.000321608
PTPAFFX.41952.1.A1_A_AT	0.863649	0.00281849
PTPAFFX.27692.1.A1_AT	0.791694	0.000958702
PTP.5457.1.S1_AT	0.631906	0.0151083
PTPAFFX.24186.1.S1_AT	0.0958476	0.0451894
PTP.2238.1.S1_AT	-0.231091	0.00428267
PTPAFFX.1447.3.S1_S_AT	-0.513756	0.0251652
PTPAFFX.106982.1.A1_AT	1.11981	3.13e-05
PTPAFFX.4139.1.S1_AT	0.601876	0.00126799
PTPAFFX.14446.1.S1_AT	0.764433	0.00982747
PTP.493.1.S1_S_AT	0.397631	0.0493847
PTPAFFX.46365.1.A1_AT	-1.87221	0.0166684
PTPAFFX.5657.1.S1_AT	1.8573	2.38e-05
PTP.7124.1.S1_AT	0.576129	0.0254423
PTPAFFX.7631.1.S1_AT	0.867214	0.00663124
PTPAFFX.2396.1.S1_AT	-0.806978	0.000604563
PTP.860.1.S1_S_AT	0.460707	0.00417823
PTP.3867.1.S1_S_AT	-1.74183	0.00301329
PTPAFFX.50674.1.A1_A_AT	1.1474	0.0234979
PTPAFFX.204843.1.S1_AT	0.44213	0.00188889
PTPAFFX.127146.1.A1_AT	0.432473	0.0101535
PTPAFFX.11013.1.A1_AT	1.00659	0.0407102
PTPAFFX.26711.1.A1_AT	-0.641995	0.0145246
PTPAFFX.1099.1.A1_S_AT	0.820897	0.0179577
PTPAFFX.45488.2.S1_AT	-0.97679	3.49e-05
PTPAFFX.8561.1.S1_A_AT	2.33165	0.000265193
PTPAFFX.50799.1.A1_AT	0.68356	0.0254181
PTPAFFX.10751.5.S1_A_AT	-0.439309	0.0254181
PTPAFFX.22189.1.S1_AT	0.769349	0.000321608
PTPAFFX.6486.2.S1_A_AT	-0.500418	0.0448904
PTPAFFX.454.8.S1_AT	2.31358	0.0496573
PTP.1160.1.A1_AT	-0.798215	0.00522623
PTP.424.1.A1_A_AT	0.423276	0.0132784
PTP.3644.1.S1_S_AT	5.97243	0.0424028
PTPAFFX.114847.1.A1_AT	0.836569	0.0384845
PTPAFFX.128815.1.S1_S_AT	-0.615714	0.0345567
PTP.6983.1.S1_S_AT	1.31889	5.01e-17
PTPAFFX.38497.1.A1_AT	0.590218	0.0145021
PTPAFFX.10869.2.S1_A_AT	0.67456	0.0129795
PTP.3088.1.S1_AT	0.988579	0.0010085
PTPAFFX.216291.1.S1_AT	0.288442	0.00539833
PTP.3743.1.S1_AT	5.75875	0.0271566
PTPAFFX.4325.1.S1_AT	0.794819	0.00887511
PTPAFFX.153346.1.A1_AT	0.233968	0.0126236
PTP.3705.1.A1_S_AT	1.20268	0.0120343
PTPAFFX.10330.5.S1_A_AT	-0.803605	0.0215487
PTPAFFX.132592.1.S1_AT	-1.26936	0.0490543
PTPAFFX.203711.1.S1_AT	0.881046	0.00547114
PTPAFFX.55925.1.S1_AT	0.393656	0.0160904
PTPAFFX.206656.1.S1_S_AT	0.328395	0.0282384
PTPAFFX.1740.1.A1_S_AT	-0.702908	0.0182149
PTPAFFX.40091.1.S1_AT	0.898119	0.0010085
PTPAFFX.48572.1.S1_A_AT	1.21977	0.00324448
PTPAFFX.12079.1.S1_AT	-0.664199	0.0183448
PTPAFFX.51731.1.S1_AT	0.966391	0.0151083
PTPAFFX.152909.1.A1_AT	0.527762	0.000792079
PTPAFFX.4403.2.S1_A_AT	1.1233	0.0411949
PTPAFFX.26004.1.S1_AT	0.53221	0.0289096
PTPAFFX.31126.1.A1_AT	0.207874	0.0417951
PTPAFFX.99473.1.S1_A_AT	0.560025	0.0042443
PTPAFFX.63114.1.S1_A_AT	0.403767	0.0206507
PTP.4751.1.S1_AT	0.705266	0.022933
PTP.6258.1.S1_AT	0.386516	0.023686
PTP.4789.1.S1_S_AT	1.52138	0.0081238
PTPAFFX.124192.1.S1_AT	0.424011	0.0490543
PTP.2139.1.S1_A_AT	-0.336893	0.0412899
PTPAFFX.261.1.S1_AT	-1.42029	0.0167047
PTP.3891.1.S1_S_AT	-2.29235	0.0130953
PTPAFFX.29775.1.S1_A_AT	-0.691288	0.0232439
PTPAFFX.38601.1.A1_AT	0.238953	0.0416018
PTPAFFX.47701.1.S1_AT	0.759899	0.00210784
PTP.2206.2.A1_A_AT	0.261964	0.0163963
PTPAFFX.1546.1.S1_AT	0.742562	0.00343769
PTPAFFX.66318.1.S1_A_AT	0.706032	0.0206507
PTPAFFX.3029.1.S1_AT	-1.00537	0.00156659
PTPAFFX.147700.1.A1_AT	0.650955	0.0412383
PTP.2161.1.S1_S_AT	-0.619831	0.0375699
PTP.6011.1.S1_AT	0.809732	0.0189212
PTPAFFX.103931.1.S1_AT	0.271499	0.0221571
PTP.6818.1.S1_S_AT	0.589311	0.0478466
PTP.632.1.A1_AT	-0.769137	0.0352869
PTP.5613.1.S1_S_AT	-0.637288	3.49e-05
PTPAFFX.213619.1.S1_S_AT	2.76029	0.0379311
PTP.7834.1.S1_S_AT	0.667431	0.00182241
PTPAFFX.42195.1.S1_AT	-0.517144	0.0100833
PTPAFFX.2363.1.A1_AT	0.363629	0.0259021
PTPAFFX.41594.1.S1_AT	-0.38564	0.0382034
PTP.7544.1.S1_AT	0.878915	0.0155498
PTPAFFX.308.4.A1_AT	-0.456421	0.00947594
PTP.2298.1.A1_AT	0.471699	0.0324879
PTPAFFX.130948.1.S1_AT	0.493183	0.0356916
PTPAFFX.16052.2.S1_A_AT	1.14535	0.00911091
PTPAFFX.79128.1.S1_AT	0.467689	0.0346427
PTP.4269.1.A1_A_AT	0.645781	0.0177202
PTPAFFX.14459.1.S1_AT	0.811027	0.0310763
PTP.4577.1.S1_S_AT	-0.632701	0.0113384
PTP.1557.1.S1_AT	-0.619417	0.0251046
PTP.7147.1.S1_A_AT	0.576254	0.0234286
PTPAFFX.2017.1.A1_X_AT	-0.974463	0.0316463
PTP.1504.2.S1_S_AT	0.706843	0.00748241
PTP.3723.1.S1_AT	0.253026	0.0220873
PTPAFFX.41125.1.S1_AT	0.574827	0.00221756
PTPAFFX.137277.1.S1_S_AT	0.585194	0.0281103
PTPAFFX.50144.2.A1_AT	1.09791	0.000792994
PTPAFFX.153198.1.A1_AT	0.138607	0.0318806
PTP.5721.1.S1_AT	0.456221	0.0448358
PTPAFFX.20694.2.S1_A_AT	-3.95774	0.0222638
PTPAFFX.73678.1.S1_AT	0.449366	0.00861581
PTPAFFX.42720.1.S1_S_AT	0.550936	0.023686
PTPAFFX.106872.1.A1_AT	1.0603	0.0130953
PTPAFFX.57046.1.S1_A_AT	0.85997	0.0231249
PTPAFFX.53853.1.A1_AT	-2.95502	0.0263675
PTPAFFX.39736.3.A1_A_AT	0.724898	0.00417823
PTPAFFX.24787.2.S1_A_AT	0.317611	0.0362105
PTPAFFX.39424.1.S1_AT	0.652155	0.0026341
PTP.2324.1.A1_S_AT	-1.34895	0.0271745
PTPAFFX.25167.1.A1_S_AT	-1.10511	0.00795247
PTPAFFX.10889.1.S1_AT	-0.465912	0.00112929
PTPAFFX.32004.1.A1_AT	-0.393542	0.0476537
PTPAFFX.11032.1.S1_AT	-0.508286	0.023686
PTP.5146.1.S1_AT	-0.716587	0.0211242
PTPAFFX.70091.1.A1_A_AT	0.401161	0.0362105
PTPAFFX.11485.8.S1_AT	-0.707044	0.000216867
PTPAFFX.49323.2.S1_AT	0.570112	0.0234043
PTPAFFX.2315.1.S1_AT	-0.478948	0.0159542
PTPAFFX.110199.1.S1_AT	0.583879	0.0408511
PTPAFFX.6646.1.A1_AT	0.782033	0.012113
PTP.3591.1.A1_S_AT	0.487333	0.0318228
PTP.5252.2.S1_S_AT	-0.55666	0.0015852
PTP.6170.1.S1_AT	-0.543493	0.0178452
PTPAFFX.18295.3.A1_AT	-0.348978	0.0155462
PTPAFFX.103965.1.S1_AT	0.688308	0.0295279
PTPAFFX.75508.1.A1_AT	-0.490691	0.00872458
PTPAFFX.48233.1.A1_AT	0.743682	0.000265193
PTPAFFX.45360.1.S1_AT	-2.06654	0.0254181
PTPAFFX.2043.1.S1_AT	-0.54882	0.0442037
PTPAFFX.116172.1.S1_S_AT	0.758896	0.046022
PTPAFFX.13792.3.S1_A_AT	1.08985	0.000171429
PTPAFFX.88.1.S1_AT	0.208571	0.0353522
PTPAFFX.131222.1.S1_S_AT	-0.539713	0.0431041
PTP.2441.1.S1_X_AT	-1.44557	0.0129795
PTPAFFX.66923.1.S1_AT	0.327443	0.0373205
PTP.684.1.A1_X_AT	0.302606	0.00390341
PTP.2285.1.S1_AT	0.474436	0.0485524
PTPAFFX.61626.1.S1_A_AT	-0.508273	0.0383044
PTPAFFX.8561.2.A1_A_AT	12.3232	0.000716724
PTPAFFX.74725.1.S1_AT	1.28146	0.0112624
PTPAFFX.32547.1.A1_AT	0.791852	0.0031877
PTP.7454.1.S1_S_AT	0.789397	0.0168177
PTPAFFX.65476.1.S1_S_AT	-0.396169	0.0470947
PTP.2032.1.A1_AT	-0.617026	0.00432756
PTP.3438.1.S1_AT	0.381916	0.00630416
PTP.5277.1.S1_S_AT	0.573862	0.0272389
PTPAFFX.12089.1.A1_AT	0.53491	0.00546698
PTP.4430.1.S1_A_AT	0.317823	0.0471808
PTPAFFX.204254.1.S1_S_AT	0.941966	0.010587
PTPAFFX.39710.1.S1_AT	1.09955	0.000745763
PTPAFFX.16998.1.A1_AT	-0.365973	0.030398
PTPAFFX.3672.1.S1_AT	-0.00401368	0.0478336
PTPAFFX.28227.1.S1_AT	-1.57431	0.0114934
PTPAFFX.16321.1.S1_AT	-0.75486	0.0286696
PTPAFFX.283.1.A1_X_AT	-1.12191	0.00456977
PTPAFFX.160019.1.A1_S_AT	-1.92164	0.0268333
PTPAFFX.66778.1.S1_A_AT	-0.792689	0.0287003
PTPAFFX.96160.1.S1_AT	1.0823	0.00155125
PTP.5538.1.S1_S_AT	-0.4967	0.00324171
PTP.5933.1.S1_X_AT	-1.03949	0.0261252
PTPAFFX.139103.2.S1_S_AT	0.208546	0.0181763
PTPAFFX.77522.1.S1_AT	2.22709	0.00174891
PTPAFFX.11980.1.A1_AT	0.32601	0.011861
PTP.1407.1.S1_AT	0.331962	0.0144303
PTPAFFX.223451.1.S1_AT	0.368861	0.0037813
PTPAFFX.205983.1.S1_S_AT	1.07036	0.0263716
PTPAFFX.20151.2.S1_A_AT	2.58269	0.0378673
PTPAFFX.95543.1.A1_AT	1.12478	0.0179957
PTPAFFX.28591.1.A1_A_AT	0.518029	0.0104689
PTP.1498.1.A1_AT	1.12786	0.0437291
PTP.7846.1.S1_AT	1.80792	0.0411949
PTPAFFX.11475.1.A1_AT	0.277113	0.00488834
PTP.8042.1.S1_AT	-2.26569	0.0234101
PTPAFFX.1148.1.S1_A_AT	-0.952203	0.0398051
PTP.3154.1.S1_AT	0.730757	0.0333642
PTPAFFX.11512.2.A1_A_AT	0.0817897	0.0374009
PTP.249.1.S1_AT	0.73418	2.38e-05
PTP.3806.1.A1_AT	0.663818	0.0273181
PTPAFFX.90112.1.S1_AT	1.72298	0.0254684
PTPAFFX.110191.1.S1_S_AT	-0.32866	0.0158669
PTPAFFX.205681.1.S1_X_AT	0.924779	0.0153703
PTPAFFX.45845.1.S1_AT	-0.152256	0.044426
PTPAFFX.2788.4.A1_A_AT	0.451505	0.0088071
PTPAFFX.283.14.A1_X_AT	-0.867468	0.00324171
PTP.4515.1.S1_S_AT	-1.06046	0.0125595
PTPAFFX.37746.1.A1_AT	-0.957299	0.0376857
PTP.2238.1.S1_S_AT	-0.217218	0.00639828
PTPAFFX.8382.1.A1_AT	-0.513563	0.0414842
PTPAFFX.31555.1.A1_AT	1.8717	0.00351497
PTPAFFX.30130.2.A1_S_AT	0.833647	0.0222881
PTPAFFX.2788.2.S1_A_AT	0.414549	0.0309593
PTPAFFX.21395.1.S1_AT	0.796782	0.0233358
PTP.6335.2.A1_S_AT	0.329204	0.0417467
PTPAFFX.28701.2.S1_S_AT	0.904567	0.0217003
PTPAFFX.6111.1.S1_AT	0.607442	0.000176056
PTP.4010.1.S1_AT	1.11542	0.011861
PTPAFFX.249.30.S1_X_AT	0.726938	0.00142723
PTP.1807.1.S1_AT	0.779923	0.0139555
PTPAFFX.3403.1.A1_AT	0.725866	0.0373554
PTPAFFX.66608.1.S1_AT	0.626102	0.0305627
PTP.1443.1.S1_AT	0.552779	0.0375037
PTP.389.1.A1_S_AT	-1.00711	0.0251652
PTPAFFX.28572.2.S1_AT	-0.40342	0.0483994
PTPAFFX.1770.1.A1_X_AT	-1.43485	0.00126799
PTP.2415.1.A1_S_AT	-0.868131	0.00498164
PTPAFFX.11013.1.A1_S_AT	0.809458	0.0291905
PTPAFFX.5931.1.A1_A_AT	2.54059	0.0291351
PTP.8060.1.S1_AT	0.193753	0.0414467
PTPAFFX.100452.1.S1_AT	0.917088	0.00050813
PTP.545.1.S1_AT	0.409985	0.0333642
PTP.1895.1.S1_AT	-1.83257	0.0356652
PTPAFFX.145393.2.A1_AT	0.735232	0.000715278
PTPAFFX.11859.4.S1_A_AT	-0.936807	0.0104453
PTP.521.1.A1_AT	-0.599109	0.0338621
PTPAFFX.37620.1.A1_AT	0.336398	0.00784231
PTPAFFX.64361.1.S1_S_AT	-0.59874	0.00996243
PTP.2648.1.S1_S_AT	0.778795	0.00527644
PTPAFFX.41939.1.S1_AT	0.718596	0.011661
PTPAFFX.5173.1.A1_AT	-0.4356	0.0264899
PTPAFFX.38456.1.A1_AT	0.51873	0.01856
PTPAFFX.220015.1.S1_S_AT	-0.681508	0.00876125
PTPAFFX.37663.1.S1_AT	0.106762	0.00471247
PTPAFFX.221153.1.S1_AT	0.474126	0.0194169
PTP.1241.1.S1_AT	-3.09336	0.0318918
PTPAFFX.3690.1.A1_AT	1.04337	0.038213
PTPAFFX.86923.1.A1_AT	0.398088	0.00861581
PTP.4414.2.S1_S_AT	0.81462	0.0389735
PTP.3059.1.A1_S_AT	-1.0493	0.0239964
PTPAFFX.77111.1.S1_AT	1.16056	0.0481584
PTPAFFX.38675.2.S1_AT	0.616512	0.00393901
PTPAFFX.22311.2.S1_A_AT	0.587634	0.000384977
PTPAFFX.123147.1.A1_AT	0.870176	0.000370192
PTP.139.1.S1_AT	6.33262	0.0497687
PTPAFFX.211522.1.S1_S_AT	0.373261	0.0462532
PTP.387.1.A1_A_AT	0.605834	0.00122704
PTPAFFX.25124.1.A1_AT	0.0792823	0.0300735
PTPAFFX.19546.1.S1_AT	-0.46397	3.13e-05
PTP.493.1.S1_AT	0.652727	0.00534964
PTPAFFX.68429.1.S1_A_AT	-0.918154	0.0190089
PTP.3399.1.S1_AT	0.625237	0.00210474
PTP.6220.1.A1_AT	-1.55568	0.0090179
PTPAFFX.128489.1.S1_S_AT	-1.0715	0.0153371
PTPAFFX.85335.1.A1_AT	0.457154	0.0150361
PTPAFFX.105026.1.S1_AT	0.407407	0.00126799
PTPAFFX.215418.1.S1_AT	0.523139	0.0130022
PTPAFFX.8063.1.S1_A_AT	0.824829	5.01e-17
PTPAFFX.61338.1.S1_AT	-0.756716	0.0010085
PTPAFFX.201879.1.S1_AT	-0.411998	0.0461637
PTPAFFX.5772.6.S1_AT	-1.19375	0.0114555
PTPAFFX.12950.1.A1_AT	0.867986	0.0226598
PTPAFFX.112784.1.A1_AT	-2.16228	0.002022
PTP.5118.1.S1_AT	0.787325	0.000111111
PTPAFFX.156354.1.S1_S_AT	0.671901	0.0429906
PTPAFFX.91154.1.S1_AT	0.130091	0.0245906
PTPAFFX.65641.2.S1_S_AT	0.687181	0.0156616
PTPAFFX.40097.1.S1_AT	-0.526694	0.00185031
PTPAFFX.14551.1.S1_AT	0.568584	0.00951441
PTPAFFX.58472.1.S1_AT	0.328431	0.0362545
PTP.6619.1.S1_S_AT	3.33151	0.000746622
PTPAFFX.76540.1.A1_AT	0.358006	0.0408467
PTP.4952.1.S1_AT	-0.727752	0.0253966
PTPAFFX.12146.2.A1_AT	0.814606	0.00968663
PTPAFFX.9072.2.A1_AT	1.78102	0.00221154
PTPAFFX.157992.1.A1_AT	0.0013138	0.0229909
PTPAFFX.10075.2.S1_AT	0.661259	0.000635379
PTPAFFX.5762.1.S1_S_AT	0.484321	0.000958702
PTP.2664.1.A1_AT	-1.5187	0.00925132
PTPAFFX.216792.1.S1_AT	-5.73261	0.0383208
PTPAFFX.24776.2.A1_A_AT	-0.463237	0.00976486
PTPAFFX.130846.1.S1_AT	0.604942	0.0136082
PTPAFFX.18053.1.A1_AT	0.361714	0.037388
PTPAFFX.11839.1.A1_S_AT	0.534408	0.0409205
PTPAFFX.60925.1.S1_AT	0.28763	0.0415432
PTP.5683.1.S1_S_AT	0.517537	0.0284046
PTPAFFX.938.1.A1_AT	-2.09014	0.00912997
PTP.5414.2.S1_S_AT	-0.558461	0.0180085
PTP.1670.1.S1_S_AT	-0.371558	0.00651233
PTPAFFX.19778.1.S1_AT	0.838427	0.0362105
PTP.1562.2.S1_A_AT	-0.365358	0.00318669
PTPAFFX.221941.1.S1_AT	0.986878	9.32e-05
PTPAFFX.139342.1.S1_AT	0.449599	0.00785979
PTP.4899.1.S1_S_AT	-1.48797	3.49e-05
PTPAFFX.27102.2.S1_S_AT	0.0894146	0.0419824
PTP.2223.1.S1_AT	0.749458	0.0135219
PTP.851.1.S1_AT	0.601547	0.0147248
PTPAFFX.217069.1.S1_AT	-0.568488	0.00130296
PTP.6136.1.S1_S_AT	-0.444502	0.0396265
PTPAFFX.44736.1.S1_AT	-0.612612	0.0118611
PTPAFFX.203022.1.S1_AT	0.882588	0.0157009
PTPAFFX.6633.1.S1_AT	1.13811	0.00343769
PTPAFFX.203185.1.S1_S_AT	0.278647	0.0359275
PTPAFFX.41081.1.A1_A_AT	0.260289	0.040318
PTPAFFX.132297.1.A1_AT	-0.480174	0.0295279
PTPAFFX.127644.1.A1_S_AT	0.924687	0.0373136
PTPAFFX.65111.1.A1_AT	-0.585763	0.0184093
PTPAFFX.200334.1.S1_S_AT	-1.21552	2.38e-05
PTPAFFX.148515.1.S1_S_AT	3.7683	0.0441085
PTPAFFX.33577.1.S1_AT	0.764729	0.0400765
PTPAFFX.91907.1.S1_AT	0.523835	0.000281081
PTPAFFX.28802.1.S1_AT	0.448487	0.00898291
PTPAFFX.202113.1.S1_AT	1.20021	0.0123916
PTPAFFX.138786.1.A1_AT	1.30504	0.0066465
PTPAFFX.146199.3.A1_S_AT	0.276629	0.00266431
PTPAFFX.2036.1.S1_AT	5.33961	0.00578802
PTPAFFX.58798.1.S1_AT	0.67469	0.000604563
PTPAFFX.69478.1.A1_AT	0.346605	0.0361112
PTPAFFX.204146.1.S1_S_AT	0.248715	0.0320333
PTPAFFX.32103.3.S1_AT	0.55888	0.0153524
PTP.1548.1.S1_AT	0.879018	0.01751
PTP.7231.1.A1_AT	1.53651	0.0130953
PTP.3831.1.S1_AT	-1.87225	0.0233436
PTPAFFX.20150.1.S1_S_AT	0.747018	0.00213619
PTPAFFX.217198.1.S1_AT	0.511421	0.0336012
PTPAFFX.45711.1.A1_AT	0.970978	0.017718
PTP.7936.1.S1_AT	0.763694	0.00657463
PTPAFFX.101981.1.A1_AT	0.798676	0.0304996
PTPAFFX.68429.2.S1_AT	-2.51917	0.0261557
PTPAFFX.118614.1.S1_A_AT	0.759129	0.0186043
PTP.6481.1.S1_S_AT	-0.690557	0.00585046
PTPAFFX.212060.1.S1_AT	0.747958	0.0421427
PTP.696.1.A1_AT	1.11977	0.011375
PTPAFFX.6310.1.A1_AT	0.430934	0.0246514
PTPAFFX.249.208.S1_AT	-0.886538	0.00339417
PTPAFFX.80659.1.A1_AT	0.547793	0.0358355
PTPAFFX.6000.4.A1_A_AT	-0.439284	0.0081579
PTPAFFX.24189.1.A1_A_AT	-0.713291	0.0178732
PTP.6100.3.S1_A_AT	0.779179	0.00112929
PTP.7021.1.S1_S_AT	-0.752962	0.00182773
PTPAFFX.13176.1.A1_A_AT	0.88859	0.000186335
PTPAFFX.1770.5.S1_AT	1.64085	0.00969464
PTP.6278.1.S1_S_AT	0.852908	0.00544864
PTPAFFX.249.76.S1_A_AT	-1.08488	0.0297751
PTP.5031.1.S1_AT	0.925937	0.00785979
PTPAFFX.224231.1.S1_AT	0.770959	0.00378879
PTP.7571.1.S1_S_AT	-0.67416	0.00982358
PTPAFFX.136912.1.S1_S_AT	-0.952854	0.0318806
PTP.1670.1.S1_AT	-0.508123	0.00890072
PTP.7283.1.S1_S_AT	0.632452	0.00717689
PTPAFFX.14872.1.S1_AT	-0.992608	0.0313676
PTPAFFX.75236.1.A1_AT	0.553294	0.0081579
PTP.4050.15.A1_X_AT	0.556002	0.00126799
PTP.6099.1.S1_S_AT	0.700209	0.00158427
PTPAFFX.10083.1.A1_AT	0.634263	0.00485535
PTPAFFX.202085.1.S1_AT	-0.441443	0.0226703
PTPAFFX.91461.1.A1_S_AT	0.315776	0.00911012
PTPAFFX.29136.1.S1_AT	0.64618	0.000803175
PTPAFFX.59531.1.S1_AT	0.271243	0.0219677
PTPAFFX.2788.1.A1_AT	-0.877475	0.0110761
PTPAFFX.249.466.A1_AT	0.753217	0.00050813
PTP.3410.1.S1_AT	0.817702	0.0154176
PTP.7072.1.S1_S_AT	-0.552672	0.00553294
PTPAFFX.984.1.S1_AT	-0.54438	0.0412433
PTPAFFX.50408.1.A1_S_AT	0.900338	0.0297775
PTP.1496.1.S1_S_AT	0.914712	0.00108967
PTPAFFX.63321.1.A1_AT	0.405529	0.0287003
PTP.4143.1.S1_S_AT	-0.521966	0.0436949
PTPAFFX.43869.2.A1_A_AT	-0.3877	0.00142118
PTPAFFX.4118.2.A1_S_AT	-0.7002	0.0139157
PTPAFFX.81117.2.S1_AT	0.504147	0.0241901
PTPAFFX.126640.1.S1_S_AT	-2.05421	0.0221571
PTP.5087.1.S1_S_AT	-0.676624	0.0108225
PTP.5752.1.S1_AT	0.395729	0.00608556
PTPAFFX.922.2.S1_AT	-1.2193	0.0204918
PTP.6322.2.A1_A_AT	-0.294626	0.00744803
PTPAFFX.35650.1.A1_AT	-1.17661	0.0163836
PTP.6557.1.A1_S_AT	-0.629975	0.0393359
PTPAFFX.145514.1.S1_AT	-0.3628	0.0362105
PTPAFFX.119736.1.S1_S_AT	-0.739756	0.00418206
PTPAFFX.112917.1.A1_AT	0.23769	0.00343769
PTPAFFX.145773.1.S1_AT	-0.933514	0.00370435
PTP.6669.1.S1_AT	-1.43214	0.0243899
PTP.2164.1.S1_S_AT	-0.443045	0.0487821
PTPAFFX.3084.2.A1_A_AT	-0.49974	0.0307702
PTPAFFX.11573.1.A1_AT	0.387466	0.0137009
PTPAFFX.7696.4.S1_A_AT	-0.581735	0.0121494
PTPAFFX.80063.1.S1_AT	0.722803	0.0130569
PTPAFFX.17784.1.A1_AT	1.41218	0.0386624
PTP.4127.1.S1_S_AT	0.481761	0.00560375
PTPAFFX.249.1.S1_X_AT	0.656322	0.00175381
PTPAFFX.9239.1.A1_A_AT	-1.05339	0.00354247
PTPAFFX.35451.1.S1_AT	-0.959184	0.000958702
PTPAFFX.1237.1.A1_S_AT	0.854381	0.0150075
PTPAFFX.213120.1.S1_AT	-0.738021	0.0495228
PTPAFFX.34866.1.A1_S_AT	0.532008	0.000678445
PTPAFFX.204366.1.S1_AT	0.571282	0.0441793
PTPAFFX.75111.1.S1_AT	-0.336018	0.0256865
PTPAFFX.283.4.A1_X_AT	-5.76837	0.00842762
PTPAFFX.102843.1.S1_AT	0.54851	0.0110217
PTPAFFX.4993.1.S1_AT	1.03432	0.0018375
PTPAFFX.125941.1.A1_AT	1.72527	0.00256396
PTPAFFX.1404.2.A1_A_AT	0.271276	0.00540451
PTPAFFX.67954.1.A1_AT	0.907168	0.0253982
PTPAFFX.11154.1.S1_S_AT	0.418741	0.0116947
PTPAFFX.13846.1.S1_AT	-0.612346	0.00911791
PTPAFFX.157148.1.S1_AT	0.478064	0.0241616
PTPAFFX.56593.1.A1_AT	0.345768	0.0411658
PTPAFFX.18587.1.A1_A_AT	0.0567128	0.00050813
PTPAFFX.116699.1.S1_AT	1.44871	0.00132117
PTPAFFX.22296.1.S1_AT	1.44852	0.0328699
PTPAFFX.224633.1.S1_S_AT	0.709983	0.0150836
PTPAFFX.19700.1.S1_A_AT	0.555718	0.0217946
PTPAFFX.56254.1.A1_S_AT	1.49597	0.00872458
PTP.6184.1.S1_AT	0.737369	5.01e-17
PTPAFFX.81667.1.A1_AT	0.839321	0.00102778
PTPAFFX.15749.1.S1_AT	-0.7052	0.0150453
PTPAFFX.15202.1.S1_AT	-0.794509	0.00493612
PTPAFFX.160975.1.S1_AT	0.459881	0.0349578
PTPAFFX.211806.1.S1_AT	1.10309	0.0189344
PTPAFFX.69245.1.A1_AT	0.147272	0.0338726
PTPAFFX.9976.3.A1_AT	0.881084	7.89e-05
PTPAFFX.47066.1.S1_AT	0.771695	0.00135492
PTPAFFX.3147.2.A1_AT	0.710331	0.000565217
PTPAFFX.149319.1.S1_AT	0.544856	0.0024037
PTPAFFX.65744.1.A1_AT	-0.342338	0.00367784
PTPAFFX.3661.1.A1_S_AT	0.736228	5.01e-17
PTP.2475.2.A1_A_AT	0.339137	0.00563647
PTP.5933.1.S1_S_AT	-1.32053	0.010616
PTPAFFX.69764.2.A1_AT	0.385386	0.0243211
PTPAFFX.968.1.A1_AT	-0.690287	0.03859
PTPAFFX.83626.1.S1_AT	-0.395112	0.0114655
PTPAFFX.3558.1.S1_A_AT	-0.657323	0.00174891
PTPAFFX.140528.1.A1_A_AT	0.655487	0.0476104
PTP.424.2.A1_S_AT	0.461034	0.032975
PTPAFFX.208146.1.S1_X_AT	0.85332	0.0196381
PTPAFFX.19092.1.A1_AT	0.273539	0.00811261
PTP.604.1.S1_AT	-0.662447	0.0395515
PTPAFFX.27090.1.S1_A_AT	-0.119754	0.011918
PTPAFFX.152395.1.S1_S_AT	0.751256	0.00349249
PTPAFFX.201974.1.S1_S_AT	0.772464	0.00327943
PTPAFFX.38514.1.A1_A_AT	-1.09516	0.0171123
PTPAFFX.32214.1.A1_AT	-1.09526	0.0177834
PTPAFFX.208261.1.S1_AT	0.508623	0.0454559
PTP.2188.1.S1_A_AT	0.325983	0.0488695
PTPAFFX.10664.1.S1_S_AT	-0.59133	0.0122315
PTPAFFX.202693.1.S1_AT	0.538207	0.00335285
PTP.4799.1.S1_S_AT	-2.89441	0.0329522
PTPAFFX.1126.1.A1_AT	-2.44714	0.018944
PTPAFFX.147021.1.A1_AT	0.610895	0.00107123
PTP.2629.1.S1_S_AT	1.30379	0.0149925
PTPAFFX.19580.1.S1_AT	0.827929	0.000261364
PTPAFFX.82851.1.S1_AT	-2.52828	0.0123088
PTPAFFX.45629.2.S1_S_AT	0.969707	0.0415999
PTP.4742.2.S1_A_AT	0.751648	0.000321608
PTP.6062.1.S1_AT	0.0990649	0.0266266
PTPAFFX.26497.1.S1_AT	1.55769	0.0391575
PTP.211.1.A1_AT	-1.6299	0.0219005
PTPAFFX.5671.4.A1_A_AT	2.63942	0.0176575
PTPAFFX.249.490.S1_A_AT	0.344399	0.0384872
PTPAFFX.32901.1.A1_S_AT	0.393477	0.0371327
PTPAFFX.202056.1.S1_X_AT	1.03461	3.49e-05
PTPAFFX.16386.1.A1_A_AT	0.35832	0.0499333
PTPAFFX.214168.1.S1_AT	0.806325	0.00544864
PTPAFFX.207760.1.S1_AT	-0.319545	0.0127693
PTPAFFX.208602.1.S1_AT	1.45221	0.0307702
PTP.1662.1.A1_AT	-0.528665	0.0477107
PTP.7210.1.S1_AT	1.28901	0.0271445
PTPAFFX.1572.1.S1_AT	0.347653	0.0205193
PTPAFFX.39736.2.A1_A_AT	0.971657	0.014375
PTPAFFX.3084.5.A1_A_AT	-0.700817	0.0169187
PTPAFFX.13399.1.A1_AT	0.511073	0.0179755
PTPAFFX.121632.1.A1_S_AT	0.497278	0.0343035
PTPAFFX.3418.1.S1_AT	-1.07458	0.0408548
PTPAFFX.124420.3.S1_A_AT	-0.690151	0.0408548
PTP.5934.1.S1_S_AT	-0.484781	0.00487234
PTP.6839.1.A1_AT	1.81175	0.00176509
PTPAFFX.9989.1.S1_AT	-0.627776	0.0251652
PTP.1382.1.A1_AT	0.995891	0.000630435
PTPAFFX.19042.1.S1_AT	-0.564058	0.0481382
PTPAFFX.96234.1.A1_AT	-0.344984	0.0380853
PTPAFFX.18117.1.S1_S_AT	0.445446	0.0383044
PTPAFFX.155274.1.S1_S_AT	1.01015	0.0113445
PTP.6472.1.S1_S_AT	0.673906	0.00346142
PTPAFFX.65560.1.S1_AT	-0.503795	0.0150622
PTPAFFX.217191.1.S1_AT	0.617832	0.00699381
PTPAFFX.21035.1.S1_A_AT	-0.855525	0.0186898
PTP.6381.1.S1_S_AT	-0.375771	0.0387349
PTPAFFX.59655.1.S1_AT	0.745621	0.0489759
PTPAFFX.59670.1.A1_AT	0.519316	0.00420461
PTPAFFX.98207.1.S1_AT	0.14108	0.00210784
PTPAFFX.35585.1.A1_AT	1.24118	0.00402933
PTP.4662.1.S1_S_AT	0.517607	0.0350267
PTPAFFX.27728.2.A1_S_AT	0.635499	0.0269943
PTP.615.1.S1_S_AT	-0.497822	0.0373702
PTPAFFX.124847.1.S1_S_AT	-0.920602	0.0438248
PTPAFFX.92366.1.S1_AT	1.25173	0.00355259
PTPAFFX.249.520.S1_AT	0.448626	0.018997
PTP.649.2.A1_AT	-0.607548	0.00227977
PTPAFFX.106733.1.A1_AT	0.297499	0.0368716
PTPAFFX.49926.1.A1_AT	0.989886	0.00631694
PTP.228.1.A1_AT	0.480156	0.0316463
PTPAFFX.16913.1.S1_AT	-0.823752	0.00267077
PTP.2919.2.A1_S_AT	0.678227	0.0463146
PTPAFFX.214011.1.S1_S_AT	0.512749	0.0146992
PTPAFFX.53545.1.S1_AT	0.558134	0.0377097
PTPAFFX.10107.1.A1_S_AT	-0.0361211	0.0342761
PTPAFFX.82511.1.A1_AT	0.992945	0.0179537
PTPAFFX.128067.1.A1_AT	0.891162	0.0458535
PTP.3303.1.S1_AT	0.633728	0.00433599
PTP.4654.1.S1_AT	-0.614925	0.0475766
PTPAFFX.217211.1.S1_S_AT	-1.24333	0.0337865
PTPAFFX.200412.1.S1_X_AT	-0.98976	0.0410556
PTPAFFX.6407.1.A1_AT	0.722981	0.00352687
PTPAFFX.89145.1.A1_AT	1.23226	0.00131785
PTPAFFX.28488.1.S1_S_AT	-0.510084	0.00050813
PTPAFFX.102170.1.A1_AT	0.648122	0.0446467
PTPAFFX.99317.1.S1_AT	1.99268	0.000303191
PTPAFFX.111536.1.S1_AT	0.532063	0.00975669
PTPAFFX.3906.1.S1_A_AT	1.15333	0.0187047
PTP.1247.1.S1_S_AT	0.681409	0.0140423
PTPAFFX.32646.3.A1_A_AT	0.63388	0.00420461
PTPAFFX.71189.3.S1_S_AT	0.412806	0.0389024
PTPAFFX.208146.1.S1_AT	0.568823	0.0461141
PTPAFFX.2338.1.A1_AT	0.385812	0.0246898
PTPAFFX.71388.1.S1_AT	0.672903	0.00877615
PTPAFFX.23746.1.A1_AT	0.224258	0.0243211
PTPAFFX.30804.1.A1_AT	0.561981	0.0157045
PTPAFFX.31198.1.S1_AT	0.297987	0.0350741
PTPAFFX.26424.2.S1_A_AT	-1.69858	0.0237214
PTPAFFX.32308.1.S1_AT	0.959632	0.041897
PTPAFFX.12425.2.S1_A_AT	0.158599	0.0206507
PTP.2189.1.A1_S_AT	-0.408468	0.0413626
PTPAFFX.56109.2.S1_A_AT	-0.69722	0.0161746
PTPAFFX.200527.1.S1_S_AT	-0.488103	0.0407102
PTPAFFX.204668.1.S1_AT	0.364049	0.000186335
PTPAFFX.119964.1.S1_S_AT	0.302428	0.0419577
PTPAFFX.9948.1.S1_AT	0.352325	0.0287003
PTPAFFX.44531.1.A1_AT	-0.469151	0.044245
PTPAFFX.20385.1.S1_S_AT	0.240818	0.0288322
PTPAFFX.92370.1.S1_AT	-0.804909	0.0134899
PTPAFFX.23797.2.S1_AT	-0.691758	0.00324171
PTPAFFX.35183.1.A1_AT	0.595644	2.38e-05
PTP.7585.2.S1_S_AT	-0.570065	0.0245502
PTPAFFX.977.1.S1_AT	-1.52281	0.0163814
PTPAFFX.48824.1.S1_AT	-0.478195	0.0375699
PTPAFFX.19271.1.S1_S_AT	-0.567014	0.0495185
PTPAFFX.209941.1.S1_S_AT	1.6622	0.0132417
PTPAFFX.206152.1.S1_AT	1.20685	0.0304389
PTPAFFX.82607.1.A1_AT	0.127031	3.49e-05
PTP.4832.2.A1_S_AT	0.772088	0.0274728
PTPAFFX.100.1.S1_AT	-1.11524	0.000195122
PTP.1442.1.S1_X_AT	0.642616	0.0106016
PTPAFFX.203647.1.S1_AT	0.507734	0.000643885
PTPAFFX.36881.1.A1_S_AT	-0.334967	0.0376857
PTPAFFX.201971.1.S1_AT	0.531247	0.0247817
PTPAFFX.154457.1.S1_AT	0.690079	0.00883273
PTPAFFX.213660.1.S1_AT	-1.37431	0.0212315
PTPAFFX.213812.1.S1_AT	2.27088	0.0491749
PTPAFFX.92065.1.S1_A_AT	-0.220671	0.0142413
PTPAFFX.26316.1.S1_AT	0.429246	0.0481584
PTPAFFX.7625.3.S1_S_AT	-0.468203	0.00946673
PTPAFFX.88629.1.A1_AT	0.783625	0.040455
PTPAFFX.146214.1.S1_AT	0.423637	0.0254386
PTP.6244.1.S1_AT	0.85236	0.00583257
PTPAFFX.214112.1.S1_AT	0.899533	0.00563647
PTP.5123.1.S1_S_AT	0.930108	0.0187047
PTPAFFX.68858.1.A1_AT	0.577903	0.0102849
PTPAFFX.30830.2.A1_A_AT	1.20809	0.0169588
PTPAFFX.25342.2.A1_A_AT	0.620289	0.0105646
PTPAFFX.3955.1.S1_AT	0.215104	0.0343693
PTP.4853.1.S1_AT	0.449856	0.0426021
PTPAFFX.16409.1.A1_AT	0.424032	0.00488169
PTPAFFX.92060.1.S1_AT	-0.116086	0.0361729
PTPAFFX.5844.1.S1_AT	-0.592819	0.0369824
PTPAFFX.10021.1.A1_AT	-0.479277	0.00102514
PTPAFFX.221613.1.S1_S_AT	0.22967	0.00475792
PTP.4670.1.S1_S_AT	-0.367633	0.00324171
PTPAFFX.18805.1.S1_AT	-0.414684	0.0417951
PTPAFFX.21819.6.A1_AT	0.424099	0.0319573
PTPAFFX.110147.1.A1_S_AT	0.897533	0.00657463
PTP.984.1.S1_AT	0.240163	0.0240945
PTP.2234.1.S1_S_AT	-0.731305	0.0339113
PTPAFFX.213602.1.S1_AT	0.431933	0.0119518
PTPAFFX.145291.1.A1_AT	-0.957522	0.0492883
PTPAFFX.4614.1.A1_A_AT	-0.66748	0.0454992
PTPAFFX.5724.1.A1_AT	-1.17143	0.0028552
PTPAFFX.94654.1.A1_AT	-1.30734	2.38e-05
PTPAFFX.112875.1.A1_AT	-0.79396	0.000459459
PTPAFFX.29356.1.S1_AT	0.318067	0.0114875
PTP.1721.1.S1_S_AT	-4.54062	0.0398051
PTPAFFX.3505.1.A1_AT	-0.444301	0.0104453
PTPAFFX.24469.1.A1_AT	-0.356191	0.0274911
PTP.3778.1.S1_S_AT	0.936107	0.0260024
PTPAFFX.57046.1.S1_AT	0.923408	0.0284046
PTPAFFX.18489.1.A1_S_AT	0.569645	0.02241
PTPAFFX.5746.3.S1_S_AT	-1.38826	0.0237049
PTPAFFX.3531.1.S1_AT	0.569446	0.00911012
PTPAFFX.56607.1.A1_S_AT	0.532186	0.0107809
PTPAFFX.51053.1.A1_AT	0.410422	0.0375882
PTP.3846.1.S1_S_AT	-1.30433	0.0196605
PTP.7818.2.S1_A_AT	0.644238	0.0059899
PTPAFFX.7547.1.A1_S_AT	-0.649647	0.0432608
PTPAFFX.52068.1.S1_AT	1.02189	0.00521765
PTPAFFX.522.1.S1_AT	-0.94283	0.0285313
PTPAFFX.202056.1.S1_AT	1.13051	3.96e-05
PTPAFFX.6482.1.S1_AT	-0.750862	0.00505468
PTP.6232.1.S1_AT	-0.739413	0.00228491
PTPAFFX.201436.1.S1_AT	0.53701	0.0271341
PTPAFFX.80570.1.S1_A_AT	0.477668	0.000261364
PTPAFFX.121097.1.A1_AT	1.0334	0.00741194
PTPAFFX.116521.1.S1_AT	0.442602	0.00102514
PTPAFFX.158416.1.S1_AT	-0.763263	0.0135685
PTPAFFX.219799.1.S1_AT	0.521339	0.0466954
PTP.7895.1.A1_S_AT	0.0954767	0.013856
PTPAFFX.25650.1.S1_A_AT	1.19426	0.0338407
PTPAFFX.5661.1.A2_A_AT	0.695927	0.0279739
PTPAFFX.10869.1.S1_AT	0.398596	0.011375
PTPAFFX.11698.1.A1_AT	0.745919	0.0194377
PTPAFFX.69764.1.S1_AT	0.969376	0.0106449
PTPAFFX.121122.1.A1_AT	0.291459	0.0173294
PTP.3842.1.A1_A_AT	-0.588003	0.00536667
PTPAFFX.19596.1.S1_AT	-0.781597	0.0190089
PTPAFFX.41647.1.S1_A_AT	-0.592256	0.000630435
PTP.792.1.S1_S_AT	-1.63641	0.0139435
PTP.5001.1.S1_AT	-0.695353	0.00308183
PTPAFFX.8981.1.S1_AT	-0.700575	0.0360818
PTPAFFX.5686.2.S1_A_AT	0.485235	0.0490543
PTPAFFX.62753.1.A1_AT	0.588242	0.0439843
PTPAFFX.129.1.A1_AT	-0.368917	0.016086
PTP.1183.1.A1_S_AT	0.713969	0.038719
PTP.2828.1.A1_AT	-0.865075	0.0221036
PTPAFFX.7684.2.S1_AT	0.693189	0.0437291
PTP.2744.1.S1_S_AT	1.17648	0.0457083
PTPAFFX.219965.1.S1_S_AT	0.64686	0.0377256
PTPAFFX.35226.1.S1_AT	0.97992	0.025042
PTPAFFX.23802.1.S1_A_AT	0.213298	0.0316463
PTPAFFX.2043.1.S1_A_AT	-0.915914	0.0413626
PTP.4232.1.S1_S_AT	-0.863207	0.0156616
PTP.2809.1.A1_S_AT	-0.397622	0.0246898
PTPAFFX.37663.2.S1_A_AT	0.0298826	0.0360732
PTP.2065.1.A1_AT	-4.41243	0.038319
PTPAFFX.25622.1.S1_AT	0.312678	0.00851936
PTPAFFX.145.1.A1_AT	2.07387	0.00133981
PTP.8022.1.S1_S_AT	-0.339027	0.0382217
PTPAFFX.203950.1.S1_AT	0.443433	0.0377004
PTPAFFX.19120.1.A1_AT	-0.914998	0.044245
PTPAFFX.3558.1.S1_X_AT	-0.662241	0.00330341
PTP.6179.1.S1_AT	0.410174	0.00498413
PTPAFFX.200855.1.S1_AT	0.597498	0.0370297
PTPAFFX.51120.1.S1_AT	0.910958	0.00417823
PTPAFFX.219782.1.S1_AT	0.608951	0.025582
PTPAFFX.200732.1.S1_AT	1.39818	0.0147184
PTPAFFX.53941.1.A1_AT	0.469437	0.000630435
PTPAFFX.144014.1.S1_A_AT	-0.478243	0.0477107
PTPAFFX.112858.1.A1_AT	-0.778973	0.000606061
PTP.7912.1.S1_AT	-0.732014	0.0419108
PTPAFFX.207951.1.S1_S_AT	0.887899	0.00104155
PTPAFFX.2118.1.A1_AT	0.807401	0.000169118
PTPAFFX.24142.1.A1_AT	0.455296	0.0334488
PTPAFFX.205942.1.S1_AT	-0.643919	0.0196976
PTPAFFX.144848.1.S1_AT	1.03788	0.00795247
PTP.4023.1.S1_AT	-1.44724	0.012953
PTPAFFX.36825.1.A1_AT	0.447374	0.000807571
PTPAFFX.140323.1.A1_AT	-2.35622	0.00260676
PTPAFFX.20150.1.S1_AT	0.449965	0.0140768
PTPAFFX.13877.1.S1_AT	-0.315703	0.00854896
PTPAFFX.160487.1.A1_AT	-1.00159	0.0101763
PTP.2082.1.S1_AT	0.34426	0.00363877
PTPAFFX.13738.2.S1_A_AT	0.529276	0.0124573
PTPAFFX.208064.1.S1_AT	0.800088	0.0175248
PTP.5623.1.S1_AT	-0.799426	0.0132159
PTPAFFX.21103.1.S1_AT	-0.654182	0.0179577
PTPAFFX.7.2.A1_S_AT	-0.926731	0.01662
PTPAFFX.21706.1.S1_AT	1.12981	0.0254684
PTPAFFX.14585.2.S1_A_AT	-0.638876	0.00318669
PTPAFFX.73438.1.S1_AT	-0.593401	3.13e-05
PTPAFFX.79583.1.A1_AT	0.351752	0.0186878
PTP.1097.1.A1_AT	-0.495822	0.0125362
PTPAFFX.205695.1.S1_X_AT	0.7933	0.00798744
PTP.978.1.A1_AT	0.771646	0.0410307
PTPAFFX.45054.1.S1_AT	0.748047	0.00176509
PTP.7186.1.A1_S_AT	0.517664	0.0490543
PTPAFFX.203782.1.S1_S_AT	0.275876	0.0432608
PTPAFFX.12060.1.S1_AT	1.30384	0.000715753
PTP.2660.1.A1_AT	-0.63205	0.00887511
PTPAFFX.223409.1.S1_AT	0.180979	0.0188815
PTPAFFX.60096.1.S1_AT	0.156067	0.0490543
PTPAFFX.9570.1.S1_AT	0.214974	0.00586136
PTPAFFX.37466.1.S1_AT	0.329229	0.0243899
PTP.731.1.A1_AT	0.451114	0.00467305
PTPAFFX.127364.3.A1_A_AT	-0.600217	0.0192129
PTPAFFX.17962.1.A1_AT	-1.07709	0.00826406
PTP.3348.2.A1_A_AT	0.254488	0.0387952
PTPAFFX.58266.1.S1_AT	0.286419	0.00294324
PTPAFFX.127865.1.A1_AT	0.78339	0.00256506
PTPAFFX.58869.1.S1_AT	1.51774	0.0211242
PTP.7624.1.S1_S_AT	-1.45912	0.00911012
PTPAFFX.96489.1.S1_AT	0.485019	0.00025
PTPAFFX.11426.1.A1_AT	0.818586	0.000976945
PTPAFFX.12950.1.A1_A_AT	0.646099	0.0083589
PTP.4965.1.S1_X_AT	1.53629	0.0172448
PTPAFFX.122044.1.S1_S_AT	0.572523	0.047819
PTPAFFX.23738.1.S1_S_AT	0.668292	0.0287003
PTPAFFX.202635.1.S1_S_AT	0.938825	0.015038
PTP.914.1.A1_AT	0.283309	0.0431041
PTP.3972.1.S1_AT	2.85119	0.00608768
PTPAFFX.115647.1.S1_AT	0.642198	0.000942249
PTPAFFX.61430.1.A1_S_AT	5.47385	0.015038
PTP.8134.3.S1_A_AT	0.556726	0.00912997
PTP.6516.1.S1_S_AT	-0.911802	0.00563805
PTP.5248.1.S1_AT	-0.697595	0.0137711
PTPAFFX.20549.1.S1_AT	0.323325	0.0264998
PTP.5413.1.S1_AT	-0.728508	0.00402933
PTPAFFX.8063.2.A1_AT	0.696856	0.0088071
PTPAFFX.1912.7.S1_AT	0.609401	0.00448307
PTPAFFX.12487.1.S1_AT	0.52825	0.00199597
PTPAFFX.107444.1.A1_S_AT	-1.07995	0.00902145
PTPAFFX.209746.1.S1_AT	0.256532	0.0203712
PTPAFFX.27339.1.S1_A_AT	-0.982481	0.0462414
PTPAFFX.22915.2.S1_AT	-0.604644	0.0459707
PTPAFFX.11878.1.S1_A_AT	-0.470554	0.0288711
PTPAFFX.107313.1.S1_AT	0.783499	0.000186207
PTP.7507.1.S1_AT	0.547144	0.0059899
PTPAFFX.11559.3.A1_S_AT	0.643197	0.0368842
PTPAFFX.223274.1.S1_S_AT	0.616187	0.000759197
PTP.6029.1.S1_AT	1.06242	0.00256475
PTPAFFX.97165.2.A1_A_AT	-0.963663	0.00775716
PTPAFFX.7996.1.S1_AT	0.559609	0.00873781
PTP.5215.1.S1_AT	-1.71815	0.022121
PTPAFFX.11326.1.A1_AT	0.758523	0.00050431
PTP.7626.1.S1_AT	0.604632	0.026054
PTPAFFX.135096.1.S1_AT	0.506151	0.0415432
PTP.6537.1.A1_S_AT	-0.466261	0.0402232
PTPAFFX.211671.1.S1_AT	-0.0359229	0.0308783
PTPAFFX.100749.1.S1_AT	0.629378	0.00995983
PTPAFFX.129254.1.S1_AT	-2.0113	0.00281067
PTPAFFX.26013.1.S1_AT	-0.0570622	0.0457783
PTPAFFX.212652.1.S1_X_AT	1.01479	0.0264086
PTPAFFX.120072.1.S1_AT	0.350774	0.0316463
PTP.7757.1.S1_AT	-0.78819	0.0275592
PTPAFFX.24387.1.A1_AT	-0.726882	0.00663124
PTPAFFX.49776.1.S1_AT	0.688794	0.00230263
PTP.2193.1.A1_S_AT	0.470618	0.00675
PTP.5111.1.S1_AT	0.343569	0.0437838
PTP.2150.1.S1_AT	-1.50328	0.0360818
PTPAFFX.275.1.S1_AT	-1.14689	0.0170411
PTPAFFX.80953.1.A1_AT	-0.233099	0.0419775
PTP.1466.1.S1_AT	0.729951	0.013373
PTPAFFX.30035.2.A1_S_AT	1.38385	0.0179577
PTP.6045.2.A1_AT	1.94957	0.0374432
PTPAFFX.17728.1.S1_S_AT	0.543007	0.00754108
PTPAFFX.26288.1.S1_AT	-0.994655	0.00037799
PTP.5573.1.S1_S_AT	-2.08305	0.0443727
PTPAFFX.74063.1.A1_S_AT	0.371855	0.0229373
PTPAFFX.31883.1.A1_A_AT	0.808972	3.49e-05
PTPAFFX.1564.1.A1_AT	1.04648	0.0145229
PTPAFFX.160091.2.A1_A_AT	0.396794	0.0369824
PTPAFFX.212508.1.S1_AT	0.598886	0.038213
PTPAFFX.202384.1.S1_AT	0.316062	0.00856901
PTPAFFX.7088.1.S1_A_AT	-0.358195	0.0267009
PTPAFFX.20115.1.S1_AT	0.726013	0.000755034
PTPAFFX.113737.1.S1_AT	0.349679	0.0127717
PTPAFFX.5552.1.S1_AT	0.678541	0.0338462
PTPAFFX.213568.1.S1_AT	0.662708	0.0173518
PTPAFFX.201690.1.S1_S_AT	-0.0372495	0.0493554
PTPAFFX.43327.1.A1_AT	0.0143239	0.0462414
PTP.1686.1.A1_AT	-0.672621	0.00541351
PTPAFFX.32266.2.S1_A_AT	0.633505	0.000859813
PTPAFFX.151873.1.A1_AT	0.670096	0.00126799
PTPAFFX.202956.1.S1_AT	0.341116	0.0304724
PTP.126.1.S1_S_AT	-1.77406	0.00911012
PTPAFFX.29568.1.S1_AT	0.444623	0.00599329
PTP.311.1.A1_AT	0.813672	0.00287669
PTPAFFX.155448.1.A1_S_AT	0.555739	2.38e-05
PTPAFFX.158743.1.S1_S_AT	0.719917	0.0112876
PTPAFFX.759.1.S1_S_AT	-0.267464	0.0371327
PTPAFFX.24842.1.S1_AT	0.361902	0.0129832
PTPAFFX.283.5.A1_X_AT	-0.87884	0.00669873
PTPAFFX.11907.2.S1_AT	0.374537	0.00126799
PTPAFFX.817.2.S1_AT	-0.402437	0.0358355
PTPAFFX.94786.1.A1_AT	0.604435	0.0333037
PTPAFFX.211569.1.S1_AT	0.539175	0.0226598
PTPAFFX.107658.1.A1_AT	-0.00696209	0.0440116
PTPAFFX.147176.1.A1_S_AT	-0.985032	0.00188382
PTPAFFX.203533.1.S1_S_AT	0.340286	0.0211242
PTP.2644.1.S1_S_AT	-0.878242	0.00142118
PTPAFFX.212420.1.S1_S_AT	0.599754	0.0353522
PTP.1309.1.A1_AT	0.338	0.0472301
PTPAFFX.113960.1.A1_AT	0.866074	0.00264716
PTPAFFX.14893.1.S1_AT	0.675443	0.00106593
PTPAFFX.220355.1.S1_S_AT	0.00911044	0.0334488
PTPAFFX.77210.1.S1_AT	0.494979	0.00531257
PTPAFFX.249.58.A1_X_AT	-0.405687	0.00360118
PTPAFFX.249.238.A1_AT	-0.670257	2.38e-05
PTPAFFX.13051.1.A1_AT	0.677035	0.00733266
PTPAFFX.216918.1.S1_AT	1.22018	0.00733266
PTP.5630.1.S1_AT	0.337187	0.0083327
PTPAFFX.151377.1.S1_AT	0.637285	0.00638901
PTPAFFX.65081.1.S1_AT	1.1601	0.00479899
PTPAFFX.7177.1.S1_S_AT	-0.56378	0.0384845
PTPAFFX.5923.1.S1_AT	-1.18137	0.00414088
PTPAFFX.79915.1.S1_S_AT	0.598471	0.0352223
PTPAFFX.52267.1.A1_S_AT	-0.535482	0.0191235
PTP.1021.1.A1_AT	-0.399418	0.0493554
PTPAFFX.70199.1.A1_A_AT	1.08998	0.00221756
PTP.1302.1.S1_AT	-0.560182	0.0299492
PTP.7525.1.S1_AT	1.03016	0.0480508
PTP.224.1.A1_AT	0.410826	0.0487505
PTPAFFX.201897.1.S1_AT	0.591851	0.0153703
PTPAFFX.206010.1.S1_AT	0.482736	0.0237056
PTPAFFX.134187.2.S1_A_AT	-1.14854	0.0254386
PTP.6259.1.A1_AT	-0.599071	3.13e-05
PTPAFFX.202711.1.S1_AT	-0.421493	0.0274728
PTP.1926.1.A1_X_AT	0.881769	0.00859776
PTP.3460.1.S1_S_AT	-0.879656	0.0454441
PTP.4693.1.S1_S_AT	-0.300321	0.0108167
PTP.3823.1.S1_AT	0.37985	0.00159598
PTPAFFX.98055.1.S1_AT	0.754361	0.0441085
PTP.4696.1.S1_S_AT	-0.453924	0.0011129
PTPAFFX.17213.4.A1_A_AT	1.58913	0.0121494
PTPAFFX.57953.1.A1_AT	0.481759	0.00562121
PTPAFFX.163635.1.S1_AT	0.300703	0.00122051
PTPAFFX.163630.1.S1_AT	0.487175	0.0188815
PTP.1034.1.A1_AT	0.39954	0.0490613
PTP.4931.1.A1_AT	0.792418	0.00434742
PTPAFFX.80734.1.A1_AT	-0.681226	0.00155455
PTPAFFX.61572.1.S1_AT	0.721461	0.0492883
PTPAFFX.141212.1.A1_S_AT	1.79339	3.49e-05
PTPAFFX.55786.1.S1_S_AT	-0.779525	0.0216254
PTPAFFX.25555.1.A1_AT	0.693295	0.000151515
PTP.2318.1.S1_AT	-0.722863	0.0026819
PTPAFFX.218608.1.S1_AT	0.412948	0.0181763
PTP.969.1.A1_A_AT	-0.0201939	0.0290377
PTPAFFX.69880.1.A1_AT	0.367419	0.0134744
PTPAFFX.1770.8.A1_S_AT	-1.12467	0.00603671
PTPAFFX.209025.1.S1_AT	-1.0794	0.0154146
PTPAFFX.161644.1.S1_S_AT	-1.13749	2.38e-05
PTPAFFX.135854.2.S1_AT	0.8449	0.0181311
PTPAFFX.5573.1.A1_AT	0.481963	0.00586991
PTPAFFX.249.238.A1_S_AT	-0.710198	2.38e-05
PTPAFFX.70149.1.A1_S_AT	-0.304173	0.0368366
PTPAFFX.13792.2.S1_AT	1.31444	2.38e-05
PTPAFFX.93161.1.S1_AT	-0.590321	0.0254819
PTPAFFX.618.2.S1_A_AT	0.883291	0.0105404
PTPAFFX.5115.1.A1_AT	0.556788	0.0216254
PTPAFFX.210886.1.S1_S_AT	1.05695	3.96e-05
PTP.7866.2.S1_A_AT	0.483097	0.00447451
PTPAFFX.4614.1.A1_AT	-0.688097	0.000792994
PTPAFFX.4542.3.S1_A_AT	0.533399	0.00736585
PTPAFFX.1983.1.A1_AT	0.592612	0.0283097
PTPAFFX.210991.1.S1_AT	0.337465	0.0190089
PTPAFFX.26075.1.S1_S_AT	0.542303	0.0415999
PTPAFFX.214344.1.S1_AT	1.82468	0.0283097
PTPAFFX.2066.1.S1_AT	0.384601	0.0470253
PTP.7547.1.S1_AT	0.811538	0.00050813
PTPAFFX.64505.1.S1_A_AT	-0.294929	0.0012797
PTPAFFX.211496.1.S1_AT	-0.675804	0.0188894
PTP.1816.1.A1_AT	0.684283	2.38e-05
PTPAFFX.28451.1.A1_AT	0.629182	0.000434389
PTPAFFX.46673.1.S1_AT	-0.445061	0.00151826
PTPAFFX.201942.1.S1_S_AT	0.581299	5.01e-17
PTP.3520.1.A1_S_AT	0.8938	0.00281849
PTPAFFX.32910.2.A1_AT	0.689749	0.000745763
PTPAFFX.202896.1.S1_AT	-0.313571	0.045962
PTPAFFX.38065.2.A1_S_AT	-0.887588	0.00950262
PTPAFFX.1112.1.A1_S_AT	0.405402	0.00343053
PTPAFFX.9978.1.A1_AT	0.399292	0.00512849
PTPAFFX.101699.1.A1_A_AT	0.404036	3.49e-05
PTPAFFX.19573.1.A1_AT	0.609208	0.000976945
PTPAFFX.17332.1.S1_S_AT	0.971446	0.000195122
PTP.1110.1.A1_S_AT	0.356922	0.00270526
PTPAFFX.124163.1.S1_AT	-1.08366	0.0436661
PTPAFFX.146250.1.S1_AT	0.214952	0.0485524
PTP.1969.1.A1_AT	-0.616164	0.0253829
PTP.4775.1.A1_AT	0.446942	0.000171429
PTPAFFX.218317.1.S1_S_AT	-1.05695	0.034212
PTPAFFX.216142.1.S1_S_AT	0.191107	0.0334737
PTPAFFX.204500.1.S1_S_AT	-1.69915	0.0104244
PTPAFFX.163969.1.S1_S_AT	0.804493	0.0358133
PTP.4087.1.S1_AT	0.747952	0.029079
PTPAFFX.146202.1.A1_AT	0.561989	0.0292719
PTPAFFX.207924.1.S1_AT	0.0949835	0.0322286
PTPAFFX.34866.2.A1_AT	0.465218	0.0138923
PTP.5188.1.A1_AT	0.457705	0.00646996
PTP.1272.1.S1_AT	0.357295	0.0373293
PTPAFFX.200666.1.S1_AT	0.923138	0.00482242
PTPAFFX.22410.1.S1_AT	0.40437	0.0410307
PTPAFFX.147219.1.A1_A_AT	0.590629	0.00324171
PTPAFFX.4473.1.A1_AT	0.591535	0.0429906
PTP.6148.1.S1_AT	-0.445549	0.0353505
PTPAFFX.139063.1.S1_AT	-0.058247	0.0435034
PTPAFFX.212488.1.S1_S_AT	0.37702	0.0289959
PTP.6388.1.S1_AT	-0.701535	0.0113505
PTPAFFX.156271.1.S1_S_AT	-2.51444	3.49e-05
PTPAFFX.382.1.S1_AT	-0.700259	0.029223
PTPAFFX.204111.1.S1_S_AT	0.55	0.00130712
PTP.4419.1.S1_AT	-1.40567	0.00206349
PTP.1147.1.S1_AT	-0.281713	0.0346277
PTPAFFX.153379.1.A1_AT	0.603422	0.012113
PTP.1786.1.A1_AT	0.576688	0.0411806
PTP.4554.1.S1_S_AT	-1.12259	0.049242
PTPAFFX.144250.1.S1_S_AT	0.229494	0.0188815
PTPAFFX.16052.1.S1_A_AT	1.04361	0.0010085
PTPAFFX.2043.2.A1_AT	-1.30112	0.0476537
PTPAFFX.119994.1.S1_A_AT	0.974726	0.000869969
PTPAFFX.7932.2.S1_A_AT	0.206092	0.0269518
PTP.3637.1.S1_AT	0.567406	0.00628634
PTPAFFX.210018.1.S1_AT	0.434366	0.000111111
PTPAFFX.93279.1.A1_AT	0.818262	0.0112562
PTPAFFX.77922.1.A1_AT	-0.828655	0.0199016
PTPAFFX.86981.1.A1_AT	0.622376	0.0105789
PTPAFFX.215589.1.S1_AT	0.67603	0.000961765
PTPAFFX.86833.1.A1_AT	-1.45375	0.0352636
PTPAFFX.55625.1.A1_AT	0.792481	0.00757842
PTPAFFX.2025.1.S1_A_AT	0.26501	0.039009
PTPAFFX.95495.1.A1_AT	0.254093	0.0163836
PTP.6861.1.A1_AT	-0.867314	0.0371532
PTPAFFX.249.581.A1_A_AT	0.295065	0.0333642
PTPAFFX.72920.1.S1_AT	0.479584	0.000548387
PTPAFFX.77672.2.A1_A_AT	0.389006	0.00959337
PTP.8043.1.S1_S_AT	0.479146	0.0110056
PTPAFFX.49444.1.S1_S_AT	0.573733	0.045984
PTPAFFX.130846.2.S1_AT	0.825535	2.38e-05
PTPAFFX.128785.1.S1_S_AT	-0.725119	0.0309501
PTPAFFX.24664.1.A1_AT	0.393956	0.029682
PTPAFFX.12089.2.A1_A_AT	0.555151	0.0466989
PTPAFFX.18614.1.S1_S_AT	0.864276	0.021762
PTPAFFX.2363.2.A1_S_AT	0.30637	0.0199719
PTP.3001.2.A1_S_AT	-0.652501	0.0153371
PTPAFFX.7050.1.S1_AT	1.14621	0.00554407
PTPAFFX.6111.2.S1_A_AT	0.381442	0.00135492
PTPAFFX.1316.2.S1_S_AT	-2.5586	0.00426005
PTP.2446.1.S1_S_AT	-0.647464	3.49e-05
PTPAFFX.41647.1.S1_X_AT	-0.694472	3.13e-05
PTPAFFX.158454.2.S1_AT	0.493061	0.0126291
PTP.286.1.A1_AT	0.704303	0.000247059
PTP.627.2.S1_S_AT	0.554009	0.0437291
PTPAFFX.210243.1.S1_AT	0.340155	0.000186207
PTPAFFX.98919.1.A1_AT	0.279512	0.00312398
PTP.7589.1.A1_A_AT	1.5117	0.000811321
PTPAFFX.42535.1.A1_AT	0.522211	0.041897
PTPAFFX.11524.2.S1_A_AT	-0.447636	0.0281089
PTPAFFX.107444.1.A1_AT	-0.734582	0.00305583
PTPAFFX.17980.3.A1_A_AT	-1.14392	0.0432556
PTPAFFX.159092.1.S1_A_AT	0.642878	0.0361729
PTP.1913.1.A1_AT	0.880943	0.000139535
PTP.7488.1.S1_AT	-0.369901	0.0166425
PTPAFFX.120580.1.A1_A_AT	0.480724	0.0156868
PTPAFFX.99784.1.A1_AT	0.990322	0.00384835
PTPAFFX.19027.1.S1_A_AT	0.934327	0.0102849
PTP.3045.1.S1_AT	-0.419058	0.0290935
PTPAFFX.201829.1.S1_S_AT	1.0392	0.0220841
PTP.7694.1.S1_S_AT	-0.468521	0.0453479
PTPAFFX.211115.1.S1_AT	-3.73322	0.0446794
PTPAFFX.14042.1.A1_S_AT	0.198932	0.00875368
PTP.3093.1.A1_AT	0.502098	0.00050813
PTP.4309.1.S1_AT	0.261684	0.0119434
PTPAFFX.12345.1.S1_AT	-0.846049	0.00675
PTPAFFX.225673.1.S1_AT	0.413809	0.0495228
PTP.7352.1.S1_S_AT	0.411543	0.00461232
PTPAFFX.31381.1.A1_A_AT	-0.254945	0.00367784
PTP.2791.1.S1_S_AT	-0.216933	0.038213
PTPAFFX.137161.1.S1_AT	0.589706	0.0190932
PTPAFFX.212890.1.S1_AT	0.85738	0.00487234
PTPAFFX.124024.1.S1_S_AT	-2.25029	0.0209175
PTPAFFX.20086.1.A1_AT	-0.485005	0.0219677
PTPAFFX.935.1.S1_AT	0.176094	0.013373
PTP.3784.1.A1_S_AT	0.769379	0.00148843
PTP.22.1.S1_S_AT	-0.698919	0.0179577
PTPAFFX.249.474.S1_AT	0.646915	0.0125595
PTPAFFX.63114.1.S1_AT	0.424882	0.0262232
PTPAFFX.159092.1.S1_AT	0.804636	0.034541
PTPAFFX.41989.1.S1_S_AT	0.590912	0.000186335
PTP.1720.1.A1_AT	0.878097	0.0436949
PTPAFFX.249.333.S1_AT	-0.866187	2.38e-05
PTPAFFX.159811.1.A1_S_AT	-0.301823	0.0282384
PTPAFFX.48055.1.S1_AT	0.50603	0.0454443
PTPAFFX.4721.1.A1_AT	0.191728	0.0333642
PTPAFFX.5980.1.S1_A_AT	0.733206	0.00287669
PTPAFFX.105037.1.A1_AT	0.835508	0.0245991
PTPAFFX.92648.1.S1_AT	1.02714	0.0101535
PTPAFFX.5566.1.A1_AT	0.710458	0.00729082
PTP.3419.1.S1_AT	1.05681	0.0211268
PTPAFFX.218492.1.S1_AT	0.717714	0.025017
PTPAFFX.59676.1.S1_AT	-0.987962	0.0108739
PTPAFFX.223571.1.S1_S_AT	0.264227	0.0330781
PTP.4113.1.S1_AT	0.643094	0.025017
PTPAFFX.146695.1.A1_AT	1.46248	0.00289057
PTPAFFX.2410.3.S1_AT	-0.485807	0.0145416
PTPAFFX.19090.1.A1_A_AT	0.430634	0.0293158
PTPAFFX.121639.1.A1_S_AT	-0.7313	0.00421429
PTPAFFX.215313.1.S1_AT	0.423723	0.0203722
PTP.6036.2.A1_AT	0.423198	0.0248789
PTPAFFX.217434.1.S1_S_AT	6.5119	0.0236304
PTPAFFX.137476.1.S1_AT	1.1505	0.0203722
PTPAFFX.209569.1.S1_AT	-0.881075	0.0136223
PTPAFFX.201263.1.S1_AT	1.24766	0.0390868
PTP.5598.1.S1_S_AT	-0.579654	0.0274728
PTPAFFX.3528.1.S1_AT	-0.219413	0.0362491
PTPAFFX.249.317.S1_AT	0.774719	0.0398051
PTPAFFX.47337.1.A1_AT	0.398754	0.0493597
PTPAFFX.127443.1.A1_AT	0.634585	0.000321608
PTP.8023.1.S1_S_AT	1.27911	0.0282384
PTP.6455.1.S1_AT	-0.819591	0.00256506
PTPAFFX.20445.1.A1_S_AT	0.607272	0.00397599
PTPAFFX.1174.1.S1_S_AT	0.786368	0.0422763
PTPAFFX.212570.1.S1_AT	1.24894	0.0179302
PTP.1221.1.S1_AT	0.657534	0.000958702
PTPAFFX.25624.1.A1_S_AT	0.528756	0.0114555
PTPAFFX.114391.1.A1_AT	0.295901	0.00301329
PTPAFFX.200071.1.S1_S_AT	-0.229549	0.0482647
PTPAFFX.2274.1.S1_AT	0.505158	0.0267274
PTPAFFX.212236.1.S1_X_AT	0.426458	0.0477107
PTPAFFX.5118.3.A1_A_AT	0.637417	0.00744803
PTPAFFX.42385.1.S1_AT	-1.57966	0.0265955
PTPAFFX.209941.1.S1_X_AT	1.40784	0.00887511
PTP.1220.1.S1_S_AT	-0.833732	0.0358651
PTPAFFX.127497.1.A1_AT	0.211106	0.038686
PTPAFFX.7396.1.S1_AT	0.436741	0.0448358
PTPAFFX.154332.1.S1_AT	0.380866	0.0150836
PTP.321.1.S1_A_AT	1.08161	0.0146842
PTP.4967.1.A1_AT	-0.400582	0.0339851
PTPAFFX.4219.1.S1_AT	-0.615032	0.0438469
PTPAFFX.221590.1.S1_AT	0.470487	0.0242387
PTPAFFX.12595.1.A1_S_AT	1.40928	0.00182773
PTPAFFX.146199.2.S1_S_AT	0.445172	0.015038
PTPAFFX.50144.1.A1_AT	0.319109	0.0270399
PTP.4908.1.S1_AT	0.491196	0.000792994
PTPAFFX.150867.1.S1_AT	0.647459	0.0160995
PTPAFFX.100128.1.A1_AT	0.613418	0.00102514
PTPAFFX.84152.1.A1_S_AT	0.783739	0.00455253
PTPAFFX.154992.1.S1_AT	0.625757	0.00496564
PTPAFFX.201763.1.S1_AT	0.597315	0.0336939
PTPAFFX.11205.1.A1_S_AT	0.456511	0.0166365
PTPAFFX.2465.1.S1_AT	1.14117	0.00221756
PTPAFFX.56938.1.A1_AT	0.988778	5.01e-17
PTPAFFX.144328.2.S1_AT	-0.688931	0.000630435
PTPAFFX.6281.1.A1_AT	-0.508006	0.0373554
PTPAFFX.200737.1.S1_AT	1.24965	0.0227154
PTPAFFX.88808.1.A1_AT	0.605742	0.00176509
PTPAFFX.214026.1.S1_AT	0.590202	0.00861581
PTPAFFX.216691.1.S1_AT	2.8421	0.00447911
PTPAFFX.213830.1.S1_AT	0.544407	0.0288317
PTPAFFX.84310.1.A1_AT	0.572359	0.00457345
PTPAFFX.129950.1.S1_S_AT	-1.07812	0.0333642
PTPAFFX.128756.1.S1_AT	-0.636551	0.0206755
PTPAFFX.26552.1.S1_A_AT	-0.645456	0.0417951
PTPAFFX.56181.1.S1_S_AT	0.367658	0.00111796
PTP.2783.1.A1_AT	0.775201	0.00707077
PTPAFFX.205630.1.S1_AT	1.34146	0.0122564
PTP.955.1.A1_S_AT	0.404058	0.0330781
PTPAFFX.15642.2.S1_AT	0.409191	0.0191235
PTP.6137.1.S1_S_AT	-1.01546	0.0393029
PTP.7955.1.S1_AT	-0.905703	0.0445585
PTPAFFX.98662.1.S1_AT	0.449936	0.0189422
PTPAFFX.205321.1.S1_AT	-0.300982	0.0158668
PTP.6985.1.S1_AT	0.763663	0.00280172
PTPAFFX.202643.1.S1_AT	0.474567	0.00109214
PTP.902.1.S1_S_AT	0.520044	0.033229
PTPAFFX.9041.2.S1_AT	-0.804591	0.0150027
PTPAFFX.6692.8.S1_AT	1.06169	0.000792994
PTPAFFX.54906.2.A1_AT	-1.04118	0.00445085
PTPAFFX.41647.2.S1_A_AT	-0.711195	0.0110729
PTPAFFX.16373.1.S1_AT	0.682086	0.0209714
PTPAFFX.215212.1.S1_S_AT	-0.339174	0.0150836
PTPAFFX.97872.1.A1_AT	-0.313798	0.0361821
PTPAFFX.25641.1.A1_AT	0.844125	0.038719
PTPAFFX.8996.1.S1_AT	0.617184	0.00156659
PTPAFFX.58727.1.S1_AT	-0.518572	0.0239057
PTPAFFX.5118.1.A1_A_AT	0.485535	0.0318508
PTPAFFX.93050.1.S1_AT	0.45189	0.00635071
PTPAFFX.88894.1.A1_AT	-0.485403	0.0353266
PTP.1290.1.A1_AT	-0.764243	0.0233199
PTPAFFX.201301.1.S1_AT	-0.583912	0.00367784
PTP.6196.1.S1_AT	1.41063	0.00244485
PTPAFFX.71524.1.S1_AT	0.227189	0.00983376
PTPAFFX.201020.1.S1_AT	1.23495	6.42e-05
PTP.1286.1.A1_AT	-0.657215	0.0209669
PTPAFFX.38274.1.A1_A_AT	1.07858	0.00493103
PTPAFFX.2037.1.A1_S_AT	0.418594	0.0130569
PTPAFFX.889.1.A1_A_AT	0.499783	3.49e-05
PTPAFFX.39726.1.S1_AT	0.613887	0.0405378
PTP.7663.1.S1_AT	0.236687	0.00421429
PTPAFFX.224385.1.S1_AT	-1.01962	0.0113505
PTPAFFX.78829.1.S1_AT	1.28002	0.00361561
PTP.7890.1.S1_AT	-0.378898	0.0236304
PTPAFFX.160681.1.A1_AT	0.636091	0.00752157
PTPAFFX.23797.1.S1_A_AT	-0.743495	0.00112929
PTP.216.1.A1_AT	-0.695463	0.00982747
PTPAFFX.54789.1.A1_AT	0.618168	0.0309251
PTPAFFX.43889.1.A1_AT	0.281136	0.0170544
PTPAFFX.216598.1.S1_S_AT	0.767427	0.0469484
PTPAFFX.2203.3.S1_AT	-0.688944	0.00669873
PTPAFFX.8679.1.A1_S_AT	0.454141	0.033995
PTP.7918.1.S1_S_AT	0.681057	0.000630435
PTPAFFX.221124.1.S1_S_AT	0.341246	0.000824451
PTPAFFX.48231.3.A1_A_AT	0.449928	0.0429397
PTPAFFX.209791.1.S1_X_AT	0.356759	0.0411364
PTPAFFX.1268.1.A1_AT	0.887149	0.028383
PTPAFFX.212610.1.S1_AT	0.189374	0.00402933
PTPAFFX.84439.1.A1_AT	-1.4757	0.0283097
PTPAFFX.138920.1.A1_AT	-0.7199	0.00668432
PTPAFFX.9114.1.S1_AT	-0.905613	0.0459099
PTP.68.3.S1_S_AT	0.332258	0.0176245
PTP.1777.1.S1_AT	-0.488661	0.00142118
PTPAFFX.133294.1.A1_AT	0.457041	0.0290377
PTPAFFX.8952.1.S1_AT	0.658776	0.00861581
PTPAFFX.4993.1.S1_A_AT	0.723676	0.000788079
PTPAFFX.47049.1.A1_AT	0.270375	0.0433108
PTPAFFX.9829.1.S1_AT	0.122826	0.0489939
PTPAFFX.219981.1.S1_AT	0.879999	2.38e-05
PTPAFFX.249.320.S1_AT	2.40744	0.0204205
PTPAFFX.44208.1.A1_S_AT	0.584155	0.0227957
PTPAFFX.202590.1.S1_AT	0.718603	0.0117342
PTPAFFX.57399.3.S1_A_AT	0.985378	0.0023227
PTPAFFX.206831.1.S1_AT	0.739727	0.0137009
PTPAFFX.220011.1.S1_AT	0.762583	0.0190089
PTPAFFX.150204.1.S1_AT	0.803562	0.00176874
PTPAFFX.221506.1.S1_AT	1.13736	0.0199719
PTPAFFX.19470.1.S1_AT	1.63851	0.00271728
PTPAFFX.218.1.S1_AT	0.973332	0.00443045
PTPAFFX.102490.1.S1_AT	0.528701	0.0374432
PTPAFFX.1466.1.S1_AT	0.537535	0.0179531
PTPAFFX.207376.1.S1_AT	-0.139745	0.0277184
PTPAFFX.157114.1.S1_AT	1.17744	0.00599329
PTPAFFX.210388.1.S1_AT	0.630512	0.000630435
PTPAFFX.209971.1.S1_AT	0.549384	0.00026776
PTPAFFX.47441.1.S1_AT	0.55526	0.00198182
PTPAFFX.161119.1.S1_S_AT	0.751527	0.041897
PTP.3784.2.S1_AT	0.883693	0.0025443
PTPAFFX.50438.1.A1_AT	0.209447	0.034283
PTPAFFX.213489.1.S1_S_AT	-0.114685	0.0179682
PTPAFFX.106134.2.S1_AT	0.999988	0.000265193
PTPAFFX.29912.1.A1_AT	0.414609	3.96e-05
PTPAFFX.61879.1.S1_AT	0.969532	0.000108333
PTP.3259.2.S1_A_AT	1.1812	0.00247619
PTPAFFX.20520.1.S1_AT	-0.441883	0.0336118
PTPAFFX.68118.1.S1_AT	0.956223	0.00945749
PTPAFFX.158034.1.A1_AT	0.255168	0.0374432
PTP.5105.1.S1_AT	1.16574	0.048828
PTPAFFX.48017.1.S1_AT	-0.521315	0.00088
PTPAFFX.154543.2.A1_AT	-0.805666	0.0263675
PTPAFFX.50854.1.A1_AT	0.895272	0.00795247
PTP.5945.1.S1_S_AT	0.896495	0.0428797
PTPAFFX.110058.1.A1_AT	0.225927	0.0490846
PTPAFFX.37201.1.A1_AT	0.340101	0.0179577
PTPAFFX.67102.1.S1_AT	0.701138	0.000424658
PTPAFFX.4959.1.A1_AT	0.520581	0.00289057
PTPAFFX.65912.1.S1_AT	-0.440071	0.0243211
PTPAFFX.55073.1.A1_S_AT	-0.505512	0.0495228
PTPAFFX.224178.1.S1_S_AT	0.818569	0.00785979
PTP.3012.1.A1_AT	0.665771	0.0415778
PTP.3030.1.S1_S_AT	0.215669	0.00458173
PTP.1086.1.A1_AT	0.710235	0.00142118
PTPAFFX.208580.1.S1_AT	-1.30899	0.00785979
PTPAFFX.100235.1.S1_S_AT	-1.81694	0.0399264
PTPAFFX.87935.1.S1_AT	-0.927842	0.00757842
PTPAFFX.206372.1.S1_AT	1.06237	0.0244145
PTPAFFX.6090.1.S1_AT	-0.395562	0.0351016
PTPAFFX.60047.2.S1_AT	-1.09786	0.017613
PTPAFFX.204884.1.S1_X_AT	0.387455	0.0458656
PTPAFFX.22704.1.A1_AT	-0.414357	0.0178782
PTPAFFX.206313.1.S1_AT	0.412045	0.00115
PTPAFFX.200638.1.S1_AT	0.443327	0.0227154
PTPAFFX.200070.1.S1_AT	0.507473	0.00539905
PTPAFFX.12226.1.S1_AT	0.335296	0.0379223
PTPAFFX.210412.1.S1_AT	0.7369	0.0234979
PTPAFFX.2383.4.A1_AT	0.61038	0.0121494
PTPAFFX.368.1.A1_AT	0.146766	0.0242314
PTPAFFX.130672.1.S1_AT	0.371713	0.0290377
PTP.6110.1.S1_AT	0.687621	0.0179755
PTPAFFX.214069.1.S1_S_AT	-0.582289	0.0258992
PTPAFFX.5960.1.A1_A_AT	-0.761646	0.0426021
PTPAFFX.4286.8.S1_AT	0.802759	3.96e-05
PTPAFFX.210519.1.S1_AT	-0.81376	0.00416529
PTP.3325.2.S1_AT	-0.382808	0.0190909
PTP.6841.1.S1_AT	-0.507341	0.00945749
PTPAFFX.17782.1.A1_A_AT	-0.478252	0.0485903
PTPAFFX.217860.1.S1_S_AT	0.550604	0.00338403
PTPAFFX.18054.1.A1_AT	0.931193	0.040152
PTPAFFX.33548.2.A1_AT	-0.88721	0.0297172
PTPAFFX.203798.1.S1_AT	-0.693166	0.0139555
PTPAFFX.63777.1.A1_A_AT	1.75829	3.13e-05
PTP.7317.1.S1_AT	0.811728	0.0411806
PTP.1402.1.S1_S_AT	-0.623102	0.00276389
PTPAFFX.44545.1.A1_AT	-0.365028	0.00619048
PTPAFFX.206188.1.S1_AT	0.704463	0.0272788
PTP.1643.1.S1_S_AT	-0.515473	0.0488622
PTPAFFX.157171.1.S1_AT	-0.476579	0.0420432
PTPAFFX.4403.3.S1_A_AT	0.748614	0.0169588
PTPAFFX.222417.1.S1_AT	0.70712	0.00385877
PTPAFFX.36779.2.A1_A_AT	1.202	0.0486243
PTPAFFX.53614.1.A1_AT	0.504706	0.00765703
PTPAFFX.33233.1.A1_AT	-0.693342	0.0179577
PTPAFFX.216755.1.S1_S_AT	-0.519753	0.0158802
PTPAFFX.10376.3.A1_AT	-0.582368	0.0144822
PTP.7572.1.S1_S_AT	-0.419002	0.0116584
PTPAFFX.67491.1.S1_AT	-0.728434	0.00684576
PTPAFFX.52716.1.A1_S_AT	0.345023	0.0197691
PTPAFFX.160864.1.S1_S_AT	0.920451	0.0132068
PTP.8059.1.S1_A_AT	2.64401	0.0370297
PTPAFFX.207578.1.S1_X_AT	0.844574	3.13e-05
PTP.1339.1.S1_S_AT	-0.619078	0.00324171
PTPAFFX.24152.1.A1_AT	0.0595602	0.0383044
PTPAFFX.49841.1.A1_AT	0.862741	0.000678445
PTPAFFX.5552.2.S1_S_AT	0.692925	0.00680813
PTPAFFX.5682.1.S1_AT	0.785751	0.00775099
PTPAFFX.216312.1.S1_AT	0.72727	0.0247136
PTPAFFX.203811.1.S1_AT	-0.69146	0.0170619
PTP.6460.1.S1_AT	0.266098	0.029223
PTPAFFX.664.2.S1_A_AT	0.419038	0.000678445
PTPAFFX.207556.1.S1_AT	0.604076	0.0161746
PTPAFFX.24172.1.S1_AT	-0.307295	0.0432012
PTPAFFX.283.2.A1_X_AT	-1.1633	0.00505468
PTPAFFX.3556.1.S1_AT	0.472081	0.0412977
PTP.1156.1.S1_AT	0.592763	0.00240074
PTPAFFX.128895.1.S1_AT	0.175489	0.0495518
PTPAFFX.739.1.A1_AT	0.277934	0.00968206
PTPAFFX.18305.1.S1_AT	0.604984	0.0196012
PTP.3920.2.S1_S_AT	1.32582	3.13e-05
PTPAFFX.66238.1.S1_AT	0.788358	0.0263675
PTPAFFX.116400.1.S1_AT	0.230349	0.0358133
PTPAFFX.85862.1.S1_AT	0.495377	0.0211878
PTPAFFX.57521.1.S1_AT	0.648093	0.00252555
PTPAFFX.200653.1.S1_S_AT	0.340861	0.041897
PTPAFFX.155633.1.S1_AT	-1.03759	0.0237214
PTPAFFX.208431.1.S1_S_AT	-0.801623	0.00355259
PTPAFFX.204636.1.S1_AT	-0.654077	0.00434742
PTPAFFX.207201.1.S1_AT	0.0833658	0.0448358
PTP.2202.1.A1_AT	0.628642	0.0068626
PTPAFFX.52514.1.A1_AT	0.751044	0.0249273
PTP.3989.1.S1_AT	0.832943	0.00112929
PTP.4387.1.S1_AT	0.577245	0.00225807
PTPAFFX.215804.1.S1_AT	0.864722	0.0131323
PTPAFFX.200860.1.S1_S_AT	0.826556	0.00247523
PTPAFFX.48224.1.S1_AT	0.741454	0.0333642
PTP.5945.1.S1_AT	0.307013	0.0493554
PTPAFFX.18657.1.S1_AT	-0.52032	0.00830381
PTP.2019.1.A1_AT	-0.709808	0.0245502
PTPAFFX.128011.1.A1_AT	-1.43929	0.0199016
PTPAFFX.282.2.S1_AT	0.393101	0.0205257
PTP.4812.1.S1_AT	-0.499511	0.00456015
PTP.2369.1.S1_S_AT	0.545291	0.00136603
PTPAFFX.206703.1.S1_AT	0.396193	0.0316463
PTPAFFX.11205.1.A1_AT	0.235112	0.0103614
PTPAFFX.9949.1.A1_S_AT	0.572283	0.0114655
PTPAFFX.148459.1.S1_AT	0.576171	0.00252555
PTP.6014.1.S1_AT	0.694703	0.0270157
PTPAFFX.42015.1.S1_AT	0.427398	0.0473227
PTPAFFX.25614.1.S1_AT	0.776299	0.0363705
PTPAFFX.215275.1.S1_AT	-0.456053	0.0343035
PTPAFFX.4403.4.A1_A_AT	0.917103	0.00675
PTPAFFX.215492.1.S1_S_AT	0.731819	0.00872786
PTPAFFX.32367.3.A1_AT	0.627046	3.13e-05
PTP.5703.1.S1_AT	-2.04668	0.0401843
PTPAFFX.132383.1.A1_S_AT	-1.13362	0.0250639
PTP.1682.1.A1_S_AT	-1.93264	0.00888788
PTPAFFX.52137.1.A1_AT	0.0540299	0.0150836
PTPAFFX.145202.1.A1_AT	0.608155	0.0397486
PTP.194.1.A1_S_AT	0.649984	0.00472554
PTPAFFX.80038.2.A1_A_AT	0.47927	0.0232094
PTP.1187.1.A1_S_AT	0.461317	0.0332055
PTPAFFX.214333.1.S1_AT	1.31468	0.000186335
PTPAFFX.15490.1.S1_S_AT	0.656814	0.0380057
PTPAFFX.1232.1.A1_AT	-0.220424	0.024077
PTPAFFX.43659.1.A1_AT	0.3138	0.0273682
PTPAFFX.202063.1.S1_AT	0.236785	0.0343035
PTP.4778.1.S1_S_AT	-1.81099	0.0371532
PTPAFFX.2118.1.A1_A_AT	0.466644	0.0018843
PTPAFFX.147246.1.A1_AT	0.504391	0.000495614
PTP.2180.1.S1_AT	0.689556	0.0299487
PTPAFFX.6062.1.A1_A_AT	0.401112	0.00854896
PTPAFFX.218447.1.S1_AT	-0.257842	0.0493769
PTPAFFX.22916.1.A1_AT	1.01379	0.0339851
PTPAFFX.29193.1.S1_S_AT	0.639945	0.00219498
PTP.5217.1.S1_AT	0.374127	0.00872458
PTPAFFX.87003.1.A1_S_AT	-0.482556	0.00416896
PTPAFFX.74859.1.S1_AT	0.555345	0.00629638
PTPAFFX.208692.1.S1_AT	0.527558	0.00384384
PTPAFFX.8185.1.S1_AT	0.284324	0.0150836
PTPAFFX.215461.1.S1_AT	-0.474471	0.0225912
PTPAFFX.150917.1.S1_AT	-0.573505	0.00968663
PTPAFFX.140217.4.A1_A_AT	0.615085	0.00271678
PTPAFFX.11054.2.S1_AT	-1.18076	0.0227575
PTPAFFX.29683.1.S1_A_AT	-0.405366	0.0462414
PTPAFFX.1507.1.S1_S_AT	0.474411	0.00501705
PTPAFFX.209990.1.S1_AT	-0.757287	0.0493649
PTP.3074.1.S1_AT	-0.436522	0.0360286
PTPAFFX.211629.1.S1_AT	0.75009	0.000873457
PTPAFFX.60657.1.S1_AT	0.675951	0.0069773
PTPAFFX.215492.1.S1_AT	0.405384	0.0188596
PTPAFFX.118665.1.S1_AT	0.485467	0.00986387
PTPAFFX.5626.3.S1_A_AT	0.754143	0.033509
PTP.1278.1.A1_AT	0.257791	0.0318228
PTPAFFX.36157.1.A1_AT	-0.493361	0.00455253
PTPAFFX.23267.1.A1_AT	3.35164	0.0310763
PTPAFFX.28128.1.S1_AT	-0.748424	0.0343035
PTPAFFX.212690.1.S1_S_AT	0.42605	0.0109428
PTPAFFX.24009.1.A1_AT	-1.00646	0.000323383
PTPAFFX.215822.1.S1_S_AT	1.13882	0.00050813
PTPAFFX.26991.3.S1_AT	0.126807	0.0478321
PTPAFFX.57659.1.S1_AT	0.888695	0.00675862
PTPAFFX.18218.1.S1_AT	0.134577	0.00291137
PTPAFFX.209941.1.S1_AT	0.879727	0.00635071
PTPAFFX.16429.1.S1_AT	-0.789893	0.0140056
PTPAFFX.64943.1.S1_S_AT	0.897049	0.00188889
PTPAFFX.43887.1.A1_AT	0.331973	0.00253902
PTPAFFX.133994.1.A1_AT	0.496171	0.00912997
PTPAFFX.62893.1.A1_A_AT	0.643453	0.0478336
PTP.243.1.A1_AT	0.652649	0.00177564
PTPAFFX.207222.1.S1_AT	0.464291	0.0242197
PTPAFFX.51765.2.A1_AT	0.498785	0.00911012
PTPAFFX.146775.2.A1_AT	1.08088	0.0307524
PTPAFFX.2664.1.S1_AT	3.27913	3.96e-05
PTPAFFX.212971.1.S1_AT	-0.853401	0.029283
PTP.5780.1.S1_A_AT	-0.153718	0.0251642
PTPAFFX.201765.1.S1_AT	0.479212	0.0246744
PTP.6912.1.S1_AT	0.295889	0.0404453
PTPAFFX.60325.1.S1_AT	-0.412748	0.0149925
PTPAFFX.140716.1.A1_AT	0.725489	0.000715753
PTPAFFX.30956.1.A1_AT	-0.942809	0.0369482
PTPAFFX.21187.1.A1_AT	0.117632	0.0032875
PTPAFFX.4079.1.A1_AT	-0.328346	0.0426557
PTP.7552.1.S1_S_AT	-1.32132	0.0189422
PTPAFFX.205169.1.S1_AT	0.260885	0.0296697
PTP.5352.1.S1_AT	-0.380007	0.0316373
PTPAFFX.3955.2.S1_AT	0.472087	0.0463208
PTPAFFX.123284.1.S1_AT	0.694415	0.0208197
PTPAFFX.208372.1.S1_AT	-0.28804	0.0206755
PTPAFFX.119147.1.A1_AT	0.298382	0.0472959
PTPAFFX.6321.1.S1_AT	-0.505583	0.0169039
PTPAFFX.217363.1.S1_AT	0.527745	0.00206733
PTPAFFX.202008.1.S1_AT	0.304136	0.0448586
PTPAFFX.29886.1.A1_AT	-3.24533	2.38e-05
PTPAFFX.222.1.S1_AT	-0.581922	0.00887511
PTPAFFX.104019.2.A1_AT	1.40269	0.000760797
PTPAFFX.22357.1.S1_S_AT	-1.34531	0.0346277
PTPAFFX.9980.1.A1_A_AT	0.558709	0.0288762
PTP.4515.1.S1_AT	-0.527139	0.0267128
PTPAFFX.83148.1.S1_S_AT	-0.424321	0.0232026
PTP.7945.1.S1_AT	0.779239	0.0116192
PTPAFFX.48532.1.S1_AT	-0.400576	0.00454876
PTP.2210.1.A1_S_AT	0.540426	0.0029094
PTPAFFX.204005.1.S1_AT	-0.592311	0.0251046
PTPAFFX.42690.1.A1_AT	0.423307	0.0086487
PTPAFFX.212479.1.S1_AT	0.433214	0.0145021
PTP.6854.1.A1_S_AT	0.512564	0.00675
PTP.6429.1.S1_AT	-0.388523	0.0440116
PTP.6519.1.S1_S_AT	-0.737794	0.0112524
PTPAFFX.69457.1.A1_AT	0.412454	0.0120343
PTP.1625.1.A1_AT	0.541946	0.0410307
PTPAFFX.1505.1.S1_AT	0.766282	0.0196012
PTPAFFX.70407.1.S1_S_AT	-0.643097	0.00183299
PTPAFFX.157751.1.S1_AT	-0.0708867	0.0497887
PTP.7939.1.S1_AT	0.735737	0.000186335
PTP.144.1.S1_X_AT	-0.710419	0.013826
PTP.5993.1.S1_A_AT	0.987166	3.96e-05
PTPAFFX.59036.1.S1_AT	0.808847	0.000680702
PTP.4559.1.S1_AT	-0.641294	0.00116927
PTPAFFX.118843.1.S1_AT	0.581137	0.0234043
PTPAFFX.50190.2.A1_AT	-0.508063	0.00443045
PTPAFFX.52902.1.A1_AT	0.620145	0.0125288
PTPAFFX.207738.1.S1_S_AT	-0.485616	0.0380663
PTP.792.1.S1_AT	-0.757706	0.0419383
PTPAFFX.212369.1.S1_AT	1.14428	0.03859
PTP.2990.1.A1_AT	0.452513	0.00117922
PTPAFFX.201190.1.S1_AT	-0.796031	0.0178732
PTPAFFX.201899.1.S1_AT	0.350607	0.0402232
PTPAFFX.24378.2.S1_AT	0.447617	0.0163732
PTPAFFX.210440.1.S1_AT	0.43166	0.00585046
PTPAFFX.211108.1.S1_S_AT	0.760432	0.022933
PTPAFFX.47876.2.S1_A_AT	-0.673811	0.0068626
PTPAFFX.209040.1.S1_AT	0.232539	0.0219407
PTPAFFX.93200.1.S1_AT	-0.293116	0.0498665
PTPAFFX.52012.1.A1_AT	0.405161	0.0108167
PTPAFFX.127423.1.A1_AT	0.761095	0.000630435
PTPAFFX.25444.1.S1_X_AT	0.91151	0.0413037
PTPAFFX.454.13.S1_AT	-0.412996	0.0103614
PTPAFFX.211515.1.S1_AT	0.382236	0.0457968
PTPAFFX.207954.1.S1_AT	0.422899	0.0157045
PTP.1887.1.S1_AT	-0.31574	0.0380057
PTPAFFX.206525.1.S1_AT	0.562939	0.0356209
PTP.6498.1.S1_S_AT	-0.565417	0.0205193
PTPAFFX.149919.1.S1_AT	-0.880781	0.024816
PTPAFFX.9140.1.A1_AT	-1.20182	0.00285569
PTPAFFX.9205.1.S1_AT	-1.0099	0.0101733
PTPAFFX.3223.1.S1_AT	-0.810131	0.0233358
PTPAFFX.5244.1.S1_AT	0.430309	0.0439209
PTPAFFX.61296.1.S1_AT	0.0118154	0.0353349
PTPAFFX.62432.2.S1_S_AT	0.509171	0.00654759
PTPAFFX.988.1.A1_AT	-0.254838	0.0229909
PTPAFFX.204829.1.S1_AT	0.300919	0.0127341
PTPAFFX.7903.2.A1_S_AT	-0.423738	0.0145433
PTPAFFX.201644.1.S1_AT	0.481703	0.00861581
PTP.59.1.S1_AT	0.52428	0.00487234
PTPAFFX.211086.1.S1_S_AT	0.7912	0.00253986
PTPAFFX.153378.1.A1_AT	0.65012	0.031396
PTPAFFX.203131.1.S1_AT	0.23709	0.0114655
PTP.6104.1.S1_AT	-0.802563	0.00118346
PTPAFFX.22543.1.S1_AT	0.715679	0.0206755
PTP.2408.1.A1_AT	0.40345	0.0114835
PTPAFFX.249.263.A1_AT	0.852686	0.0088071
PTPAFFX.133712.1.A1_AT	2.03182	0.00675
PTPAFFX.24320.1.A1_A_AT	-0.811327	0.0246514
PTPAFFX.211061.1.S1_AT	0.414229	0.0385315
PTPAFFX.84065.1.S1_AT	1.19985	0.00239033
PTPAFFX.203196.1.S1_AT	0.273602	0.00969324
PTP.1721.1.S1_AT	-3.08039	0.0352636
PTPAFFX.1198.1.S1_AT	0.0630069	0.0343243
PTPAFFX.208426.1.S1_AT	-1.02074	0.00562121
PTPAFFX.52310.1.S1_AT	0.682342	0.0288287
PTPAFFX.4403.5.A1_A_AT	0.875348	0.0113505
PTPAFFX.70374.1.S1_AT	0.452714	0.0153407
PTPAFFX.31936.1.A1_AT	2.04088	2.38e-05
PTPAFFX.63341.1.S1_AT	-0.445845	0.0116947
PTPAFFX.125857.1.A1_AT	0.352493	0.00280172
PTPAFFX.136061.1.A1_AT	0.973195	0.0273062
PTP.6981.1.S1_AT	-0.276549	0.0114953
PTP.4866.1.S1_AT	0.704044	0.00528211
PTPAFFX.221308.1.S1_AT	-0.698597	0.0105997
PTPAFFX.5244.1.S1_A_AT	0.320775	0.0431041
PTPAFFX.60990.1.S1_AT	-0.586588	0.0101288
PTPAFFX.134514.1.A1_AT	-0.712859	0.0141229
PTPAFFX.209019.1.S1_AT	0.33737	6.42e-05
PTPAFFX.6127.2.A1_A_AT	-0.682145	0.0489971
PTPAFFX.13787.1.S1_AT	0.332063	0.0476537
PTPAFFX.12314.1.A1_AT	2.21842	0.000575875
PTPAFFX.4470.8.S1_AT	0.713793	0.00675
PTPAFFX.249.475.S1_A_AT	1.0296	0.0189182
PTPAFFX.2083.1.S1_AT	1.07372	0.0160904
PTPAFFX.55815.2.A1_A_AT	-0.38124	0.0306711
PTPAFFX.203259.1.S1_S_AT	-1.92722	0.0416265
PTPAFFX.117432.1.S1_AT	-0.290723	0.0373554
PTPAFFX.86721.1.A1_S_AT	-0.524023	0.0488695
PTPAFFX.213148.1.S1_AT	0.602844	0.0380447
PTPAFFX.127102.1.A1_S_AT	-0.823892	0.0260821
PTPAFFX.34213.1.S1_AT	1.63731	0.0402232
PTPAFFX.207786.1.S1_AT	0.535412	0.0333642
PTPAFFX.200334.1.S1_AT	-0.719896	3.49e-05
PTPAFFX.205955.1.S1_AT	-0.496071	0.0141535
PTPAFFX.119260.1.A1_AT	0.545177	0.0395083
PTPAFFX.207849.1.S1_S_AT	-0.675277	0.00585046
PTPAFFX.207878.1.S1_AT	-1.07124	0.0356771
PTP.4598.1.S1_AT	0.423188	0.00635071
PTPAFFX.158644.1.S1_AT	-1.02605	5.61e-05
PTP.1148.2.S1_AT	-0.402954	0.00532975
PTP.682.1.A1_S_AT	-0.585616	0.0211368
PTP.4674.1.S1_AT	-0.795592	0.0293336
PTPAFFX.207552.1.S1_AT	0.617771	0.00287669
PTPAFFX.26991.1.S1_AT	0.344869	0.0241901
PTPAFFX.12763.3.S1_S_AT	-0.627113	0.0495228
PTPAFFX.9185.1.S1_S_AT	0.752921	5.61e-05
PTPAFFX.13683.2.A1_A_AT	0.378004	0.00459126
PTPAFFX.222236.1.S1_AT	0.489189	0.0465979
PTPAFFX.203217.1.S1_AT	0.451614	0.00328683
PTP.1664.1.A1_AT	0.428017	0.0150075
PTPAFFX.209096.1.S1_AT	0.944705	0.00562121
PTPAFFX.45099.1.S1_S_AT	-0.380629	0.00532416
PTPAFFX.203482.1.S1_AT	0.634657	0.0164839
PTPAFFX.81968.1.A1_AT	0.185525	0.00050431
PTPAFFX.1463.1.S1_AT	0.483013	0.00109973
PTP.5839.1.S1_S_AT	-1.12558	0.0263214
PTPAFFX.212302.1.S1_X_AT	-0.557516	0.046981
PTP.5833.1.S1_AT	0.256323	0.0199016
PTPAFFX.63726.1.A1_AT	0.641128	0.0415432
PTPAFFX.26565.1.A1_AT	0.512616	0.0380663
PTPAFFX.18632.1.A1_AT	0.439484	0.0304724
PTPAFFX.208708.1.S1_AT	0.500517	0.00203187
PTPAFFX.155706.1.S1_AT	-0.446185	0.0419383
PTPAFFX.18732.1.A1_AT	0.279069	0.00936962
PTP.4013.1.S1_AT	-0.884912	0.0149925
PTPAFFX.105423.1.S1_S_AT	0.371391	3.96e-05
PTPAFFX.12497.1.S1_AT	-0.920092	0.019036
PTPAFFX.120815.1.A1_AT	-0.293991	0.0179577
PTPAFFX.28701.1.S1_AT	0.797977	0.00493103
PTP.811.1.A1_AT	0.775107	0.00682536
PTPAFFX.207578.1.S1_AT	0.63092	3.96e-05
PTPAFFX.203206.1.S1_S_AT	0.657978	0.0200721
PTPAFFX.201223.1.S1_AT	0.297875	0.0464708
PTPAFFX.140603.1.A1_AT	1.02417	0.0248795
PTPAFFX.25404.1.S1_AT	0.396933	0.00135492
PTPAFFX.223360.1.S1_AT	1.0595	0.00713525
PTP.144.1.S1_AT	-0.749905	0.00823092
PTPAFFX.214036.1.S1_AT	0.454418	0.00344917
PTP.3228.1.A1_A_AT	1.03519	0.0431327
PTPAFFX.203243.1.S1_AT	0.643619	0.0273181
PTPAFFX.95043.1.A1_AT	0.355821	0.0413422
PTPAFFX.692.31.A1_AT	0.383876	0.00225807
PTP.2241.1.S1_AT	0.68115	0.00630416
PTP.2811.1.S1_AT	0.216089	0.0366015
PTPAFFX.50616.1.A1_AT	1.51177	0.000604563
PTPAFFX.57028.1.A1_AT	0.739094	0.0177202
PTPAFFX.53960.1.A1_AT	0.57237	0.0191293
PTPAFFX.16061.1.A1_AT	1.03094	0.0236304
PTP.6259.1.A1_S_AT	-0.588715	0.0316463
PTPAFFX.95958.1.A1_AT	-0.926975	0.0163586
PTPAFFX.90186.1.S1_S_AT	-1.12307	0.0441793
PTPAFFX.13681.2.S1_AT	0.217269	0.00773062
PTPAFFX.90648.1.A1_AT	-0.46483	0.0237214
PTP.5443.1.S1_S_AT	-0.480112	0.039576
PTP.1203.1.A1_S_AT	-0.435701	0.015038
PTPAFFX.104643.1.S1_S_AT	-1.19681	0.0264359
PTPAFFX.95409.1.S1_S_AT	0.684978	0.0332575
PTPAFFX.59240.1.S1_AT	0.346481	0.043724
PTPAFFX.148796.1.S1_AT	0.713778	0.0148689
PTPAFFX.111725.1.S1_AT	-0.0475691	0.0350267
PTPAFFX.61312.1.A1_AT	-0.831162	2.38e-05
PTP.5955.1.S1_AT	0.378488	0.0295294
PTPAFFX.209407.1.S1_AT	-0.519402	0.00488169
PTPAFFX.52301.1.A1_AT	-0.350068	0.0457731
PTPAFFX.76428.1.S1_AT	-0.298286	0.0169187
PTP.2053.1.A1_AT	-0.303008	0.0170871
PTPAFFX.83663.1.A1_AT	0.707509	0.00428267
PTP.1616.1.A1_S_AT	-0.672294	0.0375064
PTPAFFX.85773.1.S1_AT	-0.688912	3.13e-05
PTPAFFX.211835.1.S1_S_AT	0.572865	0.00987168
PTPAFFX.214840.1.S1_S_AT	0.599344	0.00493612
PTPAFFX.56274.1.S1_AT	0.424135	0.00563647
PTPAFFX.204574.1.S1_AT	0.867048	0.00298167
PTPAFFX.249.73.A1_S_AT	-0.784807	0.0409616
PTPAFFX.206246.1.S1_AT	0.580519	0.0274834
PTPAFFX.128889.1.S1_AT	0.370394	0.0352223
PTPAFFX.207645.1.S1_AT	-0.501395	0.00447451
PTPAFFX.101791.1.A1_AT	0.72303	0.0415999
PTPAFFX.23710.1.S1_AT	-0.789909	0.0338946
PTPAFFX.120369.1.S1_S_AT	-0.951548	0.0467378
PTP.7110.2.S1_AT	1.09349	0.000563492
PTPAFFX.201030.1.S1_S_AT	-0.353461	0.0312602
PTPAFFX.221326.1.S1_S_AT	0.519307	0.00743579
PTPAFFX.3594.2.S1_A_AT	0.66316	0.0310763
PTPAFFX.202780.1.S1_S_AT	-0.600239	0.00586136
PTPAFFX.213363.1.S1_AT	-0.164132	0.015397
PTP.729.1.A1_AT	0.305062	0.0184093
PTPAFFX.7148.3.S1_AT	0.460603	0.00203187
PTPAFFX.212157.1.S1_AT	0.622341	0.000945619
PTPAFFX.215359.1.S1_AT	0.592569	0.0358855
PTPAFFX.15957.2.S1_AT	0.150367	0.0282384
PTPAFFX.222325.1.S1_AT	0.244413	0.0190089
PTPAFFX.202831.1.S1_AT	0.35607	0.00381922
PTPAFFX.65220.1.A1_AT	-0.131143	0.0488695
PTPAFFX.140774.1.A1_AT	0.735234	0.0218839
PTPAFFX.152506.1.S1_AT	0.49768	0.0042754
PTPAFFX.3551.1.S1_A_AT	0.881042	0.0243403
PTP.7735.1.S1_AT	0.23236	0.0290377
PTP.3912.1.S1_A_AT	0.996923	0.000186335
PTP.3133.1.S1_S_AT	-2.09667	0.000988506
PTPAFFX.124711.1.S1_AT	0.569447	0.0435034
PTPAFFX.131193.1.S1_AT	0.76455	0.0318228
[truncated: 1,180 more rows]

## Sheet: Table S3
Table S3. Results of gene ontology (GO) and pathway enrichment analyses of up and downregulated differentially expressed genes (DEGs).
		upregulated DEGs							downregulated DEGs
term type	term id	term_name	count	FDR			term type	term id	term_name	count	FDR
BP	GO:0042221	response to chemical stimulus	95	3.8e-19			BP	GO:0044281	small molecule metabolic process	159	8e-44
BP	GO:0050896	response to stimulus	165	6.2e-30			BP	GO:0042180	cellular ketone metabolic process	97	7.6e-34
BP	GO:0044248	cellular catabolic process	85	8.9e-22			BP	GO:0006082	organic acid metabolic process	96	2.2e-33
BP	GO:0044281	small molecule metabolic process	158	5.5e-20			BP	GO:0016137	glycoside metabolic process	38	2.7e-31
BP	GO:0006950	response to stress	122	5.7e-33			BP	GO:0009308	amine metabolic process	75	1.5e-27
BP	GO:0009056	catabolic process	90	5.1e-19			BP	GO:0032502	developmental process	35	3.4e-26
BP	GO:0006575	cellular amino acid derivative metabolic process	34	6e-19			BP	GO:0005984	disaccharide metabolic process	33	7.7e-26
BP	GO:0042180	cellular ketone metabolic process	91	4.1e-16			BP	GO:0009311	oligosaccharide metabolic process	33	6.3e-24
BP	GO:0006082	organic acid metabolic process	89	2.3e-15			BP	GO:0034641	cellular nitrogen compound metabolic process	77	1.9e-23
BP	GO:0019748	secondary metabolic process	31	1e-13			BP	GO:0044106	cellular amine metabolic process	64	1e-22
BP	GO:0009069	serine family amino acid metabolic process	24	3.4e-13			BP	GO:0044262	cellular carbohydrate metabolic process	77	2.7e-22
BP	GO:0006066	alcohol metabolic process	47	4.4e-12			BP	GO:0007275	multicellular organismal development	24	7.3e-20
BP	GO:0010035	response to inorganic substance	19	3.9e-11			BP	GO:0006066	alcohol metabolic process	46	3.8e-19
BP	GO:0032501	multicellular organismal process	49	5.8e-11			BP	GO:0006073	cellular glucan metabolic process	36	1.7e-18
BP	GO:0006470	protein amino acid dephosphorylation	19	1.4e-10			BP	GO:0010033	response to organic substance	23	5.4e-17
BP	GO:0046395	carboxylic acid catabolic process	17	1.4e-10			BP	GO:0044283	small molecule biosynthetic process	53	6.4e-16
BP	GO:0005996	monosaccharide metabolic process	39	1.4e-10			BP	GO:0050896	response to stimulus	93	2e-15
BP	GO:0009308	amine metabolic process	63	2.7e-10			BP	GO:0005976	polysaccharide metabolic process	44	4.4e-15
BP	GO:0032787	monocarboxylic acid metabolic process	37	3.7e-10			BP	GO:0032787	monocarboxylic acid metabolic process	35	7.7e-15
BP	GO:0009314	response to radiation	22	6.7e-10			BP	GO:0006091	generation of precursor metabolites and energy	39	5e-14
BP	GO:0016311	dephosphorylation	19	6.7e-10			BP	GO:0009416	response to light stimulus	22	5.8e-14
BP	GO:0006725	cellular aromatic compound metabolic process	30	9.7e-10			BP	GO:0016051	carbohydrate biosynthetic process	38	4.4e-13
BP	GO:0019318	hexose metabolic process	36	1.6e-09			BP	GO:0005975	carbohydrate metabolic process	93	8.6e-13
BP	GO:0034641	cellular nitrogen compound metabolic process	70	2.1e-09			BP	GO:0005996	monosaccharide metabolic process	32	4.7e-12
BP	GO:0044106	cellular amine metabolic process	56	2.9e-09			BP	GO:0009066	aspartate family amino acid metabolic process	15	1.5e-11
BP	GO:0006520	cellular amino acid metabolic process	54	4.2e-09			BP	GO:0009719	response to endogenous stimulus	17	5e-11
BP	GO:0044255	cellular lipid metabolic process	53	2.4e-08			BP	GO:0009725	response to hormone stimulus	16	4.7e-10
BP	GO:0016042	lipid catabolic process	14	4.7e-08			BP	GO:0006575	cellular amino acid derivative metabolic process	18	4.8e-10
BP	GO:0005985	sucrose metabolic process	12	2.1e-07			BP	GO:0019318	hexose metabolic process	28	8.5e-10
BP	GO:0009066	aspartate family amino acid metabolic process	13	5e-07			BP	GO:0019748	secondary metabolic process	19	5.4e-09
BP	GO:0006790	sulfur metabolic process	19	6.4e-07			BP	GO:0006725	cellular aromatic compound metabolic process	22	9.2e-09
BP	GO:0016137	glycoside metabolic process	17	6.7e-07			BP	GO:0042398	cellular amino acid derivative biosynthetic process	14	4.2e-08
BP	GO:0048519	negative regulation of biological process	11	9.5e-07			BP	GO:0055086	nucleobase, nucleoside and nucleotide metabolic process	35	6.8e-08
BP	GO:0006081	cellular aldehyde metabolic process	10	1.4e-06			BP	GO:0006790	sulfur metabolic process	16	9.3e-08
BP	GO:0044283	small molecule biosynthetic process	48	2.2e-06			BP	GO:0044282	small molecule catabolic process	23	1.4e-07
BP	GO:0042398	cellular amino acid derivative biosynthetic process	15	2.2e-06			BP	GO:0016052	carbohydrate catabolic process	24	1.9e-07
BP	GO:0009893	positive regulation of metabolic process	10	2.2e-06			BP	GO:0009117	nucleotide metabolic process	30	3.6e-07
BP	GO:0048523	negative regulation of cellular process	10	2.2e-06			BP	GO:0032501	multicellular organismal process	29	1.2e-06
BP	GO:0040029	regulation of gene expression, epigenetic	9	1.7e-05			BP	GO:0046394	carboxylic acid biosynthetic process	29	1.5e-06
BP	GO:0006721	terpenoid metabolic process	11	1.7e-05			BP	GO:0071704	organic substance metabolic process	9	4.6e-06
BP	GO:0006518	peptide metabolic process	11	1.7e-05			BP	GO:0015977	carbon fixation	9	4.6e-06
BP	GO:0051716	cellular response to stimulus	35	2.5e-05			BP	GO:0019438	aromatic compound biosynthetic process	12	7.5e-06
BP	GO:0008380	RNA splicing	10	5e-05			BP	GO:0042221	response to chemical stimulus	31	9e-06
BP	GO:0009653	anatomical structure morphogenesis	11	6.4e-05			BP	GO:0000096	sulfur amino acid metabolic process	9	1.2e-05
BP	GO:0006979	response to oxidative stress	26	6.5e-05			BP	GO:0046483	heterocycle metabolic process	31	3.5e-05
BP	GO:0044275	cellular carbohydrate catabolic process	22	8e-05			BP	GO:0006084	acetyl-CoA metabolic process	6	3.7e-05
BP	GO:0044262	cellular carbohydrate metabolic process	57	0.00014			BP	GO:0006099	tricarboxylic acid cycle	6	3.7e-05
BP	GO:0016071	mRNA metabolic process	14	0.00015			BP	GO:0046356	acetyl-CoA catabolic process	6	3.7e-05
BP	GO:0006397	mRNA processing	13	0.00022			BP	GO:0051246	regulation of protein metabolic process	8	3.8e-05
BP	GO:0070647	protein modification by small protein conjugation or removal	19	0.00029			BP	GO:0006807	nitrogen compound metabolic process	161	4.4e-05
BP	GO:0009311	oligosaccharide metabolic process	14	0.00031			BP	GO:0051704	multi-organism process	24	4.7e-05
BP	GO:0006091	generation of precursor metabolites and energy	29	0.00057			BP	GO:0015980	energy derivation by oxidation of organic compounds	11	6e-05
BP	GO:0009607	response to biotic stimulus	13	0.0013			BP	GO:0051301	cell division	6	6.3e-05
BP	GO:0010817	regulation of hormone levels	6	0.0022			BP	GO:0044255	cellular lipid metabolic process	31	7.4e-05
BP	GO:0042430	indole and derivative metabolic process	5	0.0022			BP	GO:0033036	macromolecule localization	30	0.00011
BP	GO:0055080	cation homeostasis	5	0.0022			BP	GO:0009056	catabolic process	37	0.00015
BP	GO:0000003	reproduction	27	0.0026			BP	GO:0065008	regulation of biological quality	23	0.00015
BP	GO:0022414	reproductive process	27	0.0026			BP	GO:0044419	interspecies interaction between organisms	5	0.00024
BP	GO:0006720	isoprenoid metabolic process	12	0.0034			BP	GO:0009877	nodulation	5	0.00024
BP	GO:0006084	acetyl-CoA metabolic process	5	0.0036			BP	GO:0044403	symbiosis, encompassing mutualism through parasitism	5	0.00024
BP	GO:0010876	lipid localization	6	0.004			BP	GO:0006144	purine base metabolic process	5	0.00024
BP	GO:0016226	iron-sulfur cluster assembly	6	0.004			BP	GO:0010876	lipid localization	6	0.00034
BP	GO:0031163	metallo-sulfur cluster assembly	6	0.004			BP	GO:0006869	lipid transport	6	0.00034
BP	GO:0006869	lipid transport	6	0.004			BP	GO:0009605	response to external stimulus	10	0.00035
BP	GO:0009072	aromatic amino acid family metabolic process	9	0.0044			BP	GO:0071554	cell wall organization or biogenesis	19	0.00041
BP	GO:0032446	protein modification by small protein conjugation	16	0.0054			BP	GO:0032268	regulation of cellular protein metabolic process	6	0.00048
BP	GO:0006807	nitrogen compound metabolic process	225	0.0073			BP	GO:0007166	cell surface receptor linked signaling pathway	11	0.00049
BP	GO:0006739	NADP metabolic process	9	0.0074			BP	GO:0009112	nucleobase metabolic process	5	0.00066
BP	GO:0006098	pentose-phosphate shunt	9	0.0074			BP	GO:0044085	cellular component biogenesis	25	0.0013
BP	GO:0009820	alkaloid metabolic process	10	0.0077			BP	GO:0044265	cellular macromolecule catabolic process	24	0.0014
BP	GO:0006525	arginine metabolic process	5	0.0079			BP	GO:0008643	carbohydrate transport	5	0.0021
BP	GO:0019637	organophosphate metabolic process	16	0.0094			BP	GO:0006470	protein amino acid dephosphorylation	7	0.0028
BP	GO:0016138	glycoside biosynthetic process	8	0.0094			BP	GO:0071555	cell wall organization	13	0.003
BP	GO:0008643	carbohydrate transport	5	0.01			BP	GO:0051179	localization	96	0.0034
BP	GO:0051246	regulation of protein metabolic process	6	0.02			BP	GO:0006563	L-serine metabolic process	6	0.004
BP	GO:0006769	nicotinamide metabolic process	9	0.02			BP	GO:0046907	intracellular transport	21	0.0047
BP	GO:0019438	aromatic compound biosynthetic process	9	0.02			BP	GO:0023052	signaling	52	0.0047
BP	GO:0046496	nicotinamide nucleotide metabolic process	9	0.02			BP	GO:0009820	alkaloid metabolic process	8	0.0048
BP	GO:0006665	sphingolipid metabolic process	5	0.03			BP	GO:0006810	transport	94	0.0049
BP	GO:0032268	regulation of cellular protein metabolic process	5	0.03			BP	GO:0016311	dephosphorylation	7	0.0052
BP	GO:0010608	posttranscriptional regulation of gene expression	6	0.03			BP	GO:0006739	NADP metabolic process	7	0.0069
BP	GO:0043603	cellular amide metabolic process	9	0.03			BP	GO:0006098	pentose-phosphate shunt	7	0.0069
BP	GO:0065008	regulation of biological quality	24	0.03			BP	GO:0044271	cellular nitrogen compound biosynthetic process	20	0.0088
BP	GO:0009081	branched chain family amino acid metabolic process	5	0.03			BP	GO:0043933	macromolecular complex subunit organization	19	0.0097
BP	GO:0000096	sulfur amino acid metabolic process	6	0.03			BP	GO:0009765	photosynthesis, light harvesting	6	0.01
BP	GO:0019684	photosynthesis, light reaction	10	0.04			BP	GO:0051641	cellular localization	23	0.02
BP	GO:0016051	carbohydrate biosynthetic process	23	0.04			BP	GO:0010608	posttranscriptional regulation of gene expression	5	0.02
CC	GO:0043231	intracellular membrane-bounded organelle	505	6.4e-227			BP	GO:0006769	nicotinamide metabolic process	7	0.02
CC	GO:0043227	membrane-bounded organelle	505	5.1e-226			BP	GO:0046496	nicotinamide nucleotide metabolic process	7	0.02
CC	GO:0005737	cytoplasm	465	3.2e-190			BP	GO:0006643	membrane lipid metabolic process	5	0.02
CC	GO:0043229	intracellular organelle	521	2.7e-173			BP	GO:0043603	cellular amide metabolic process	7	0.02
CC	GO:0043226	organelle	521	2.7e-173			BP	GO:0006022	aminoglycan metabolic process	5	0.03
CC	GO:0005622	intracellular	580	7.4e-125			BP	GO:0048193	Golgi vesicle transport	6	0.04
CC	GO:0005739	mitochondrion	97	1.3e-62			BP	GO:0000003	reproduction	16	0.04
CC	GO:0031981	nuclear lumen	44	7.8e-27			BP	GO:0005737	cytoplasm	344	3.4e-172
CC	GO:0031974	membrane-enclosed lumen	49	2.6e-26			CC	GO:0043227	membrane-bounded organelle	340	9.2e-171
CC	GO:0005886	plasma membrane	29	1.9e-14			CC	GO:0043231	intracellular membrane-bounded organelle	339	9.2e-171
CC	GO:0012505	endomembrane system	43	2.3e-14			CC	GO:0043226	organelle	359	9.7e-140
CC	GO:0005829	cytosol	21	1.3e-11			CC	GO:0043229	intracellular organelle	358	5.5e-139
CC	GO:0008287	protein serine/threonine phosphatase complex	16	3e-10			CC	GO:0005622	intracellular	405	1.4e-109
CC	GO:0005634	nucleus	110	5.6e-09			CC	GO:0005739	mitochondrion	106	3.4e-92
CC	GO:0005777	peroxisome	15	1.3e-08			CC	GO:0012505	endomembrane system	68	2.8e-44
CC	GO:0042579	microbody	15	1.3e-08			CC	GO:0005886	plasma membrane	40	7.6e-31
CC	GO:0042651	thylakoid membrane	10	3.6e-07			CC	GO:0005794	Golgi apparatus	38	1.3e-26
CC	GO:0005774	vacuolar membrane	7	7.4e-05			CC	GO:0070013	intracellular organelle lumen	33	7.8e-21
CC	GO:0031090	organelle membrane	31	0.00036			CC	GO:0031974	membrane-enclosed lumen	33	1.3e-19
CC	GO:0005783	endoplasmic reticulum	20	0.002			CC	GO:0005667	transcription factor complex	22	8.4e-19
CC	GO:0032991	macromolecular complex	111	0.0064			CC	GO:0016020	membrane	190	5.4e-12
CC	GO:0031967	organelle envelope	17	0.0072			CC	GO:0032991	macromolecular complex	105	5.5e-11
CC	GO:0005681	spliceosomal complex	5	0.0085			CC	GO:0005829	cytosol	16	2.2e-10
MF	GO:0004721	phosphoprotein phosphatase activity	20	4.5e-10			CC	GO:0031090	organelle membrane	31	3.4e-08
MF	GO:0042578	phosphoric ester hydrolase activity	28	8.5e-06			CC	GO:0030136	clathrin-coated vesicle	8	1.2e-06
MF	GO:0005516	calmodulin binding	12	0.00024			CC	GO:0030135	coated vesicle	10	1.4e-05
MF	GO:0004674	protein serine/threonine kinase activity	24	0.0083			CC	GO:0005743	mitochondrial inner membrane	11	4.2e-05
MF	GO:0016872	intramolecular lyase activity	6	0.01			CC	GO:0005618	cell wall	19	6.3e-05
MF	GO:0019787	small conjugating protein ligase activity	17	0.01			CC	GO:0005798	Golgi-associated vesicle	7	0.00021
MF	GO:0008270	zinc ion binding	75	0.02			CC	GO:0005773	vacuole	5	0.00055
KEGG	KEGG:01100	Metabolic pathways	83	0.00160134			CC	GO:0030118	clathrin coat	7	0.0012
KEGG	KEGG:04075	Plant hormone signal transduction	18	0.00973079			CC	GO:0008287	protein serine/threonine phosphatase complex	6	0.0022
KEGG	KEGG:03040	Spliceosome	13	0.0102484			CC	GO:0030312	external encapsulating structure	19	0.0035
KEGG	KEGG:00770	Pantothenate and CoA biosynthesis	5	0.0278081			CC	GO:0005874	microtubule	7	0.0036
							CC	GO:0048475	coated membrane	9	0.0036
							CC	GO:0031975	envelope	16	0.0096
							CC	GO:0045259	proton-transporting ATP synthase complex	6	0.01
							CC	GO:0005634	nucleus	54	0.01
							CC	GO:0071212	subsynaptic reticulum	8	0.03
							CC	GO:0009579	thylakoid	11	0.03
							CC	GO:0005856	cytoskeleton	10	0.03
							CC	GO:0004674	protein serine/threonine kinase activity	37	1.8e-14
							MF	GO:0019200	carbohydrate kinase activity	7	0.0019
							MF	GO:0000287	magnesium ion binding	18	0.0037
							MF	GO:0019904	protein domain specific binding	6	0.0089
							MF	GO:0008194	UDP-glycosyltransferase activity	16	0.0089
							MF	GO:0051287	NAD or NADH binding	10	0.0098
							MF	GO:0031420	alkali metal ion binding	6	0.01
							MF	GO:0016791	phosphatase activity	11	0.01
							MF	GO:0042578	phosphoric ester hydrolase activity	15	0.01
							MF	GO:0015144	carbohydrate transmembrane transporter activity	5	0.01
							MF	GO:0008134	transcription factor binding	7	0.01
							MF	GO:0046527	glucosyltransferase activity	10	0.02
							MF	GO:0035251	UDP-glucosyltransferase activity	10	0.02
							KEGG	Phagosome	KEGG:04145	15	1.5547e-10
							KEGG	Amino sugar and nucleotide sugar metabolism	KEGG:00520	12	5.10833e-06
							KEGG	Biosynthesis of cofactors	KEGG:01240	15	8.60356e-06
							KEGG	Glycolysis / Gluconeogenesis	KEGG:00010	9	0.00148161
							KEGG	Carbon fixation in photosynthetic organisms	KEGG:00710	7	0.00212517
							KEGG	N-Glycan biosynthesis	KEGG:00510	6	0.00226999
							KEGG	Biosynthesis of amino acids	KEGG:01230	12	0.00283105
							KEGG	Carbon metabolism	KEGG:01200	12	0.00804713
							KEGG	Inositol phosphate metabolism	KEGG:00562	5	0.0153262
							KEGG	Various types of N-glycan biosynthesis	KEGG:00513	4	0.025602
							KEGG	Nitrogen metabolism	KEGG:00910	4	0.025602
							KEGG	Pentose and glucuronate interconversions	KEGG:00040	6	0.0364486
							KEGG	Oxidative phosphorylation	KEGG:00190	7	0.0413786

## Sheet: Table S4
Table S4. The most important feature genes selected by different attribute weighting algorithms.
Attribute	Number of attribute weighting algorithms *
PtpAffx.211941.1.S1_at	7
PtpAffx.31936.1.A1_at	7
PtpAffx.201020.1.S1_at	6
PtpAffx.9072.2.A1_at	6
PtpAffx.99317.1.S1_at	6
PtpAffx.63777.1.A1_a_at	6
PtpAffx.29886.1.A1_at	6
PtpAffx.8561.2.A1_a_at	6
Ptp.2248.1.S1_at	5
PtpAffx.8561.1.S1_a_at	5
Ptp.5974.1.S1_s_at	5
Ptp.7985.1.S1_at	5
PtpAffx.202056.1.S1_at	5
PtpAffx.89145.1.A1_at	5
PtpAffx.3029.1.S1_at	5
PtpAffx.209096.1.S1_at	5
Ptp.6983.1.S1_s_at	4
PtpAffx.1458.1.S1_at	4
PtpAffx.53702.1.S1_at	4
PtpAffx.12314.1.A1_at	4
PtpAffx.8561.2.A1_at	4
PtpAffx.11539.1.A1_at	4
Ptp.3972.1.S1_at	4
PtpAffx.9976.3.A1_at	4
PtpAffx.84065.1.S1_at	4
PtpAffx.202056.1.S1_x_at	3
PtpAffx.5657.1.S1_at	3
PtpAffx.9026.4.A1_a_at	3
PtpAffx.160654.1.S1_at	3
PtpAffx.78829.1.S1_at	3
PtpAffx.249.1.S1_x_at	3
Ptp.868.1.S1_s_at	3
PtpAffx.204675.1.S1_at	3
PtpAffx.141212.1.A1_s_at	3
PtpAffx.249.333.S1_at	3
PtpAffx.156271.1.S1_s_at	3
PtpAffx.212377.1.S1_x_at	3
PtpAffx.146737.1.A1_at	3
Ptp.4731.1.A1_s_at	2
PtpAffx.249.37.S1_x_at	2
PtpAffx.216918.1.S1_at	2
PtpAffx.140586.1.A1_s_at	2
Ptp.3914.1.S1_at	2
PtpAffx.39946.1.S1_at	2
PtpAffx.210737.1.S1_x_at	2
Ptp.7691.1.A1_s_at	2
PtpAffx.69090.1.A1_at	2
PtpAffx.208580.1.S1_at	2
PtpAffx.224775.1.S1_at	2
PtpAffx.283.2.A1_x_at	2
PtpAffx.216691.1.S1_at	2
PtpAffx.50616.1.A1_at	2
PtpAffx.2410.3.S1_at	2
PtpAffx.25938.2.S1_a_at	2
PtpAffx.200333.1.S1_at	2
Ptp.5361.1.S1_s_at	2
PtpAffx.12595.1.A1_s_at	2
PtpAffx.205681.1.S1_at	2
PtpAffx.19546.1.S1_at	2
PtpAffx.161722.1.S1_at	1
PtpAffx.210308.1.S1_at	1
Ptp.6711.1.S1_s_at	1
Ptp.4984.1.S1_s_at	1
PtpAffx.7896.3.S1_a_at	1
Ptp.5681.1.S1_at	1
PtpAffx.491.1.S1_s_at	1
Ptp.5163.1.S1_s_at	1
Ptp.461.1.S1_x_at	1
PtpAffx.20937.1.A1_at	1
Ptp.5108.1.S1_s_at	1
PtpAffx.207638.1.S1_s_at	1
Ptp.2673.1.S1_x_at	1
Ptp.2127.1.S1_at	1
PtpAffx.205204.1.S1_at	1
PtpAffx.158107.4.S1_at	1
Ptp.4828.1.S1_at	1
Ptp.619.1.S1_s_at	1
PtpAffx.99175.1.S1_at	1
PtpAffx.4964.1.S1_s_at	1
PtpAffx.56004.1.A1_at	1
PtpAffx.16549.1.S1_s_at	1
PtpAffx.70059.1.A1_s_at	1
PtpAffx.27644.1.S1_at	1
PtpAffx.71066.2.A1_at	1
Ptp.2184.2.S1_s_at	1
PtpAffx.18100.1.A1_s_at	1
PtpAffx.40803.1.S1_at	1
PtpAffx.2522.4.S1_at	1
PtpAffx.19546.1.S1_s_at	1
PtpAffx.6955.4.S1_a_at	1
Ptp.6926.1.A1_at	1
PtpAffx.21413.1.S1_s_at	1
PtpAffx.21035.1.S1_a_at	1
Ptp.7110.1.S1_at	1
PtpAffx.113868.1.A1_at	1
Ptp.2032.1.A1_at	1
Ptp.4931.1.A1_at	1
PtpAffx.15679.1.S1_at	1
PtpAffx.5275.1.A1_at	1
PtpAffx.128756.1.S1_at	1
Ptp.1501.1.A1_s_at	1
PtpAffx.92412.2.S1_a_at	1
PtpAffx.11621.1.A1_s_at	1
PtpAffx.2551.1.S1_at	1
PtpAffx.160247.1.A1_at	1
Ptp.4899.1.S1_s_at	1
PtpAffx.143705.2.S1_s_at	1
PtpAffx.92412.1.S1_at	1
PtpAffx.141124.2.S1_s_at	1
PtpAffx.216368.1.S1_at	1
PtpAffx.76441.2.A1_a_at	1
Ptp.2415.1.A1_s_at	1
PtpAffx.95100.1.A1_at	1
PtpAffx.8961.1.S1_at	1
PtpAffx.6502.1.A1_at	1
PtpAffx.49776.1.S1_at	1
Ptp.5554.1.S1_s_at	1
PtpAffx.133018.1.S1_s_at	1
PtpAffx.28488.1.S1_s_at	1
PtpAffx.283.5.A1_x_at	1
PtpAffx.202251.1.S1_at	1
PtpAffx.35480.1.S1_at	1
PtpAffx.52660.1.S1_at	1
PtpAffx.16429.1.S1_at	1
PtpAffx.210737.1.S1_at	1
PtpAffx.201942.1.S1_s_at	1
PtpAffx.212290.1.S1_at	1
PtpAffx.3223.1.S1_at	1
PtpAffx.5661.1.A2_a_at	1
PtpAffx.5788.1.A1_s_at	1
PtpAffx.128558.1.S1_at	1
Ptp.2446.1.S1_s_at	1
PtpAffx.214000.1.S1_at	1
PtpAffx.147418.1.A1_at	1
PtpAffx.31752.1.S1_at	1
PtpAffx.210506.1.S1_x_at	1
Ptp.6195.1.S1_at	1
Ptp.8141.1.S1_s_at	1
Ptp.5583.1.S1_a_at	1
PtpAffx.208871.1.S1_at	1
Ptp.7095.1.S1_at	1
PtpAffx.200588.1.S1_at	1
Ptp.4852.1.A1_at	1
PtpAffx.201549.1.S1_s_at	1
PtpAffx.20557.2.S1_a_at	1
PtpAffx.249.124.A1_x_at	1
PtpAffx.249.69.A1_s_at	1
Ptp.6879.1.S1_x_at	1
Ptp.5261.2.S1_a_at	1
PtpAffx.209424.1.S1_at	1
PtpAffx.149231.1.S1_a_at	1
PtpAffx.249.260.A1_a_at	1
Ptp.5444.1.S1_at	1
Ptp.5514.3.S1_a_at	1
Ptp.8141.1.S1_at	1
PtpAffx.21035.2.S1_at	1
PtpAffx.421.1.A1_at	1
PtpAffx.52176.1.A1_a_at	1
PtpAffx.5227.1.A1_s_at	1
Ptp.2269.1.S1_s_at	1
PtpAffx.26840.1.S1_at	1
PtpAffx.46654.1.S1_at	1
PtpAffx.216835.1.S1_at	1
PtpAffx.213951.1.S1_at	1
PtpAffx.43184.1.S1_at	1
Ptp.1429.1.S1_s_at	1
PtpAffx.18640.1.A1_at	1
PtpAffx.5471.1.A1_a_at	1
PtpAffx.16749.1.S1_s_at	1
PtpAffx.1257.1.S1_a_at	1
PtpAffx.70870.1.S1_at	1
PtpAffx.2642.1.S1_at	1
PtpAffx.249.341.S1_at	1
PtpAffx.13687.1.S1_at	1
PtpAffx.209085.1.S1_at	1
Ptp.5224.1.S1_x_at	1
PtpAffx.63510.1.A1_at	1
PtpAffx.18926.2.S1_at	1
Ptp.5077.1.S1_x_at	1
PtpAffx.9241.1.S1_at	1
PtpAffx.249.8.A2_s_at	1
PtpAffx.11165.1.S1_s_at	1
Ptp.6269.1.S1_s_at	1
PtpAffx.5688.1.S1_at	1
Ptp.925.1.A1_at	1
Ptp.1364.1.S1_a_at	1
Ptp.5804.1.S1_at	1
PtpAffx.8582.3.S1_a_at	1
PtpAffx.127300.1.A1_at	1
PtpAffx.21922.1.A1_at	1
PtpAffx.158726.1.S1_at	1
Ptp.6865.1.A1_s_at	1
PtpAffx.221146.1.S1_at	1
PtpAffx.15455.1.A1_at	1
PtpAffx.138485.1.S1_at	1
PtpAffx.163033.1.S1_s_at	1
PtpAffx.217137.1.S1_s_at	1
Ptp.7187.1.S1_at	1
PtpAffx.151221.1.S1_s_at	1
Ptp.4314.1.S1_s_at	1
PtpAffx.14032.1.S1_at	1
PtpAffx.20940.1.S1_at	1
Ptp.4237.1.S1_s_at	1
PtpAffx.5287.2.S1_at	1
PtpAffx.31574.1.A1_at	1
PtpAffx.212914.1.S1_at	1
Ptp.2151.1.S1_s_at	1
PtpAffx.71801.1.A1_s_at	1
PtpAffx.8880.1.S1_at	1
PtpAffx.4450.1.A1_s_at	1
PtpAffx.52207.1.A1_at	1
PtpAffx.10684.1.S1_s_at	1
PtpAffx.114262.1.A1_s_at	1
PtpAffx.13804.1.S1_s_at	1
Ptp.5261.1.S1_s_at	1
PtpAffx.16316.1.S1_a_at	1
Ptp.7870.1.A1_s_at	1
Ptp.5134.1.S1_at	1
Ptp.5808.1.S1_at	1
PtpAffx.1600.1.S1_at	1
Ptp.6143.1.S1_at	1
PtpAffx.17632.1.A1_a_at	1
Ptp.6593.2.S1_s_at	1
PtpAffx.19609.2.A1_at	1
Ptp.1500.1.A1_at	1
PtpAffx.63756.1.A1_s_at	1
PtpAffx.21874.1.S1_a_at	1
PtpAffx.204304.1.S1_at	1
PtpAffx.50123.1.S1_at	1
Ptp.4998.1.S1_s_at	1
Ptp.7551.1.S1_at	1
PtpAffx.7937.1.A1_at	1
Ptp.6292.1.S1_at	1
PtpAffx.105226.2.S1_s_at	1
PtpAffx.56976.1.S1_at	1
Ptp.1342.1.A1_at	1
Ptp.5119.1.S1_s_at	1
PtpAffx.2704.2.S1_a_at	1
PtpAffx.11934.1.S1_at	1
PtpAffx.11559.2.S1_at	1
PtpAffx.12284.1.A1_s_at	1
PtpAffx.32103.2.S1_at	1
PtpAffx.200034.1.S1_x_at	1
PtpAffx.503.2.S1_at	1
PtpAffx.215596.1.S1_at	1
PtpAffx.59806.1.A1_at	1
PtpAffx.209307.1.S1_s_at	1
Ptp.7279.1.A1_at	1
PtpAffx.11571.1.S1_at	1
Ptp.5075.2.S1_s_at	1
PtpAffx.206164.1.S1_at	1
Ptp.7199.2.A1_s_at	1
PtpAffx.38474.1.A1_at	1
PtpAffx.8382.2.A1_s_at	1
PtpAffx.202490.1.S1_at	1
PtpAffx.381.3.A1_a_at	1
PtpAffx.157935.1.S1_at	1
Ptp.2091.1.S1_at	1
PtpAffx.2152.1.S1_at	1
PtpAffx.9932.1.S1_at	1
PtpAffx.43525.1.S1_at	1
PtpAffx.77690.1.A1_at	1
Ptp.1371.1.S1_at	1
PtpAffx.202549.1.S1_x_at	1
Ptp.5399.1.S1_at	1
PtpAffx.220424.1.S1_at	1
PtpAffx.204847.1.S1_at	1
PtpAffx.9932.2.A1_a_at	1
PtpAffx.31198.1.S1_at	1
PtpAffx.145273.2.A1_a_at	1
Ptp.8015.1.S1_at	1
Ptp.8068.1.S1_at	1
PtpAffx.8549.1.S1_s_at	1
Ptp.3996.1.S1_s_at	1
PtpAffx.99814.1.A1_at	1
PtpAffx.1030.1.S1_s_at	1
PtpAffx.32883.1.A1_at	1
Ptp.2038.1.S1_at	1
Ptp.1400.1.S1_s_at	1
PtpAffx.23528.1.S1_at	1
PtpAffx.211114.1.S1_at	1
PtpAffx.146077.1.S1_at	1
PtpAffx.9041.1.S1_at	1
Ptp.4529.1.S1_s_at	1
Ptp.6714.2.S1_a_at	1
Ptp.4915.1.S1_s_at	1
PtpAffx.136738.1.S1_s_at	1
Ptp.2832.1.A1_at	1
PtpAffx.210506.1.S1_at	1
Ptp.5625.1.S1_s_at	1
PtpAffx.2360.2.A1_at	1
PtpAffx.249.708.A1_s_at	1
PtpAffx.111467.1.S1_at	1
PtpAffx.203834.1.S1_s_at	1
PtpAffx.221634.1.S1_at	1
PtpAffx.220589.1.S1_at	1
PtpAffx.9921.6.A1_s_at	1
PtpAffx.18276.1.A1_a_at	1
PtpAffx.210729.1.S1_at	1
PtpAffx.23842.1.S1_a_at	1
PtpAffx.5770.1.S1_s_at	1
PtpAffx.3422.1.S1_at	1
PtpAffx.3761.4.S1_at	1
Ptp.5110.1.S1_s_at	1
PtpAffx.216675.1.S1_at	1
PtpAffx.204875.1.S1_s_at	1
PtpAffx.134976.1.S1_at	1
PtpAffx.208892.1.S1_at	1
PtpAffx.11491.1.S1_at	1
PtpAffx.210111.1.S1_at	1
PtpAffx.37778.1.S1_s_at	1
PtpAffx.221549.1.S1_at	1
PtpAffx.86393.1.S1_s_at	1
Ptp.798.1.A1_x_at	1
PtpAffx.220123.1.S1_at	1
PtpAffx.32904.1.A1_at	1
Ptp.2056.1.S1_s_at	1
PtpAffx.60429.1.S1_a_at	1
PtpAffx.84159.1.A1_at	1
PtpAffx.222753.1.S1_at	1
Ptp.5123.1.S1_s_at	1
PtpAffx.26558.3.S1_s_at	1
PtpAffx.249.94.S1_s_at	1
PtpAffx.30107.1.S1_at	1
PtpAffx.29976.2.S1_s_at	1
PtpAffx.205915.1.S1_x_at	1
PtpAffx.212914.1.S1_x_at	1
PtpAffx.217476.1.S1_s_at	1
Ptp.5345.2.S1_s_at	1
Ptp.746.1.A1_at	1
PtpAffx.134742.1.S1_at	1
PtpAffx.208035.1.S1_at	1
PtpAffx.215448.1.S1_at	1
PtpAffx.214475.1.S1_at	1
Ptp.4308.1.S1_at	1
PtpAffx.59037.2.S1_at	1
PtpAffx.1885.1.A1_s_at	1
PtpAffx.38933.1.S1_at	1
PtpAffx.89237.1.A1_at	1
PtpAffx.25938.1.S1_a_at	1
PtpAffx.226.1.S1_at	1
PtpAffx.212901.1.S1_at	1
PtpAffx.12049.1.A1_at	1
PtpAffx.112081.1.S1_at	1
Ptp.3451.1.S1_at	1
PtpAffx.203806.1.S1_s_at	1
PtpAffx.84964.1.A1_at	1
PtpAffx.34527.2.A1_a_at	1
Ptp.6806.1.S1_at	1
PtpAffx.36825.1.A1_s_at	1
PtpAffx.1601.19.S1_at	1
PtpAffx.147427.1.A1_at	1
PtpAffx.24780.1.S1_at	1
PtpAffx.249.30.S1_x_at	1
PtpAffx.56981.1.S1_at	1
PtpAffx.62481.1.A1_s_at	1
Ptp.1865.1.A1_at	1
PtpAffx.81157.1.S1_at	1
PtpAffx.75792.1.A1_at	1
PtpAffx.204702.1.S1_at	1
PtpAffx.5832.1.S1_a_at	1
PtpAffx.7954.1.S1_at	1
PtpAffx.217216.1.S1_s_at	1
PtpAffx.18957.1.A1_at	1
Ptp.4706.1.S1_s_at	1
PtpAffx.9239.1.A1_a_at	1
PtpAffx.158349.2.S1_s_at	1
Ptp.6212.1.S1_s_at	1
PtpAffx.14130.1.S1_at	1
PtpAffx.18053.1.A1_at	1
Ptp.7442.1.S1_at	1
PtpAffx.6308.1.S1_at	1
PtpAffx.105861.1.A1_at	1
PtpAffx.60149.1.S1_at	1
PtpAffx.35639.1.A1_at	1
PtpAffx.158913.1.S1_s_at	1
PtpAffx.220262.1.S1_at	1
PtpAffx.200527.1.S1_s_at	1
Ptp.4534.1.S1_at	1
PtpAffx.5772.4.A1_a_at	1
PtpAffx.213582.1.S1_at	1
PtpAffx.1269.1.A1_x_at	1
PtpAffx.111863.1.S1_at	1
PtpAffx.10330.5.S1_a_at	1
Ptp.3535.1.A1_at	1
PtpAffx.225196.1.S1_s_at	1
PtpAffx.202048.1.S1_at	1
Ptp.5415.1.S1_a_at	1
Ptp.180.1.S1_s_at	1
PtpAffx.209491.1.S1_at	1
PtpAffx.249.39.A1_x_at	1
Ptp.2582.1.S1_s_at	1
PtpAffx.6024.2.S1_at	1
Ptp.4438.1.S1_s_at	1
PtpAffx.224653.1.S1_s_at	1
PtpAffx.144328.2.S1_at	1
PtpAffx.18175.2.A1_a_at	1
PtpAffx.88894.1.A1_at	1
PtpAffx.25832.1.S1_at	1
Ptp.654.1.S1_at	1
PtpAffx.4971.2.S1_a_at	1
PtpAffx.16149.1.S1_at	1
PtpAffx.224869.1.S1_at	1
PtpAffx.148161.1.S1_at	1
PtpAffx.4890.1.A1_at	1
PtpAffx.31970.1.S1_at	1
PtpAffx.24245.1.A1_at	1
PtpAffx.221860.1.S1_s_at	1
Ptp.224.1.A1_at	1
Ptp.3831.1.S1_at	1
PtpAffx.69156.1.A1_at	1
Ptp.969.1.A1_a_at	1
PtpAffx.136912.1.S1_s_at	1
PtpAffx.224872.1.S1_s_at	1
PtpAffx.132297.1.A1_at	1
PtpAffx.265.2.A1_s_at	1
Ptp.1252.1.S1_s_at	1
PtpAffx.212610.1.S1_at	1
PtpAffx.96558.1.A1_at	1
PtpAffx.33230.1.S1_at	1
PtpAffx.209553.1.S1_at	1
PtpAffx.212038.1.S1_s_at	1
PtpAffx.21413.1.S1_at	1
PtpAffx.225671.1.S1_at	1
Ptp.1943.1.S1_at	1
PtpAffx.225218.1.S1_at	1
PtpAffx.19855.1.S1_at	1
PtpAffx.4938.1.S1_s_at	1
PtpAffx.147145.1.A1_at	1
PtpAffx.6053.1.S1_s_at	1
Ptp.1504.2.S1_at	1
PtpAffx.78376.1.S1_s_at	1
Ptp.4662.1.S1_s_at	1
Ptp.3097.2.S1_at	1
PtpAffx.36744.1.A1_at	1
PtpAffx.998.1.A1_at	1
PtpAffx.58991.1.S1_at	1
PtpAffx.222842.1.S1_at	1
PtpAffx.41155.1.S1_at	1
PtpAffx.8981.1.S1_at	1
PtpAffx.249.536.S1_at	1
Ptp.4282.3.S1_at	1
PtpAffx.206393.1.S1_at	1
PtpAffx.207850.1.S1_at	1
PtpAffx.214769.1.S1_at	1
PtpAffx.125581.1.A1_at	1
PtpAffx.22670.1.S1_a_at	1
PtpAffx.86458.1.A1_at	1
PtpAffx.220414.1.S1_at	1
PtpAffx.38872.1.S1_at	1
PtpAffx.128489.1.S1_s_at	1
PtpAffx.9949.1.A1_s_at	1
PtpAffx.590.1.S1_at	1
PtpAffx.51731.1.S1_at	1
PtpAffx.202890.1.S1_at	1
PtpAffx.130008.2.S1_at	1
PtpAffx.24438.2.A1_a_at	1
PtpAffx.207957.1.S1_at	1
Ptp.4639.1.S1_at	1
PtpAffx.43608.1.A1_at	1
PtpAffx.158470.1.S1_s_at	1
Ptp.7939.1.S1_at	1
PtpAffx.126034.1.S1_at	1
PtpAffx.204454.1.S1_at	1
Ptp.1930.1.S1_s_at	1
PtpAffx.153960.1.A1_s_at	1
PtpAffx.215043.1.S1_at	1
Ptp.4343.1.S1_s_at	1
PtpAffx.48233.1.A1_at	1
PtpAffx.86299.1.S1_at	1
PtpAffx.78080.2.A1_s_at	1
PtpAffx.213740.1.S1_at	1
PtpAffx.8332.1.S1_at	1
Ptp.8005.1.S1_at	1
PtpAffx.223295.1.S1_s_at	1
PtpAffx.205437.1.S1_at	1
PtpAffx.109483.1.A1_s_at	1
PtpAffx.217581.1.S1_s_at	1
PtpAffx.207849.1.S1_s_at	1
PtpAffx.10732.1.S1_at	1
PtpAffx.108908.1.S1_at	1
PtpAffx.43824.1.S1_at	1
PtpAffx.220515.1.S1_at	1
Ptp.6179.1.S1_at	1
PtpAffx.45801.1.S1_at	1
PtpAffx.218708.1.S1_at	1
Ptp.4876.1.S1_s_at	1
PtpAffx.208805.1.S1_at	1
PtpAffx.208583.1.S1_x_at	1
PtpAffx.71337.1.S1_at	1
PtpAffx.210813.1.S1_s_at	1
PtpAffx.21866.2.S1_s_at	1
Ptp.1232.1.S1_at	1
PtpAffx.200462.1.S1_at	1
PtpAffx.11083.1.A1_at	1
PtpAffx.2173.1.S1_at	1
PtpAffx.52166.1.A1_at	1
PtpAffx.15315.1.S1_at	1
PtpAffx.80325.1.S1_s_at	1
PtpAffx.223549.1.S1_at	1
PtpAffx.7182.1.A1_at	1
PtpAffx.29054.1.A1_at	1
PtpAffx.19573.1.A1_at	1
PtpAffx.147176.1.A1_s_at	1
PtpAffx.203717.1.S1_s_at	1
PtpAffx.96160.1.S1_at	1
PtpAffx.29721.1.S1_at	1
PtpAffx.9932.3.S1_a_at	1
PtpAffx.41952.1.A1_a_at	1
Ptp.7021.1.S1_s_at	1
Ptp.7320.1.S1_at	1
PtpAffx.46365.2.S1_at	1
PtpAffx.16405.1.A1_at	1
PtpAffx.158349.1.S1_at	1
PtpAffx.105916.1.S1_at	1
PtpAffx.48156.1.S1_at	1
Ptp.7912.1.S1_at	1
Ptp.139.1.S1_at	1
PtpAffx.200780.1.S1_s_at	1
PtpAffx.249.87.A1_x_at	1
PtpAffx.206701.1.S1_at	1
PtpAffx.30454.2.S1_at	1
PtpAffx.218760.1.S1_at	1
PtpAffx.217300.1.S1_at	1
PtpAffx.215232.1.S1_x_at	1
PtpAffx.206147.1.S1_at	1
Ptp.6118.1.S1_a_at	1
Ptp.654.1.S1_s_at	1
PtpAffx.117904.1.S1_at	1
PtpAffx.24776.3.S1_at	1
PtpAffx.249.727.S1_at	1
PtpAffx.222557.1.S1_at	1
PtpAffx.772.1.A1_s_at	1
PtpAffx.63173.1.A1_at	1
PtpAffx.138182.1.S1_at	1
PtpAffx.205357.1.S1_at	1
PtpAffx.201829.1.S1_at	1
PtpAffx.9376.1.S1_at	1
PtpAffx.215229.1.S1_s_at	1
PtpAffx.210104.1.S1_at	1
PtpAffx.31791.1.S1_s_at	1
PtpAffx.40097.1.S1_at	1
PtpAffx.64132.1.S1_at	1
PtpAffx.209725.1.S1_s_at	1
PtpAffx.121010.1.A1_at	1
PtpAffx.3558.1.S1_a_at	1
PtpAffx.163198.1.S1_s_at	1
PtpAffx.2103.1.A1_s_at	1
PtpAffx.135854.2.S1_at	1
PtpAffx.216132.1.S1_at	1
PtpAffx.20086.1.A1_at	1
PtpAffx.112858.1.A1_at	1
PtpAffx.206301.1.S1_at	1
PtpAffx.206429.1.S1_at	1
Ptp.121.1.S1_s_at	1
PtpAffx.159911.2.A1_at	1
PtpAffx.21583.1.S1_at	1
Ptp.6679.1.A1_at	1
PtpAffx.225493.1.S1_x_at	1
PtpAffx.222189.1.S1_at	1
PtpAffx.16386.1.A1_a_at	1
Ptp.2256.1.S1_s_at	1
Ptp.1442.1.S1_x_at	1
PtpAffx.82456.1.A1_at	1
PtpAffx.69019.1.A1_at	1
PtpAffx.45149.1.S1_at	1
PtpAffx.283.14.A1_x_at	1
PtpAffx.161977.1.A1_at	1
PtpAffx.16199.1.S1_s_at	1
PtpAffx.127644.1.A1_s_at	1
PtpAffx.220062.1.S1_at	1
PtpAffx.101791.1.A1_at	1
PtpAffx.98176.1.S1_at	1
PtpAffx.210741.1.S1_at	1
PtpAffx.221586.1.S1_s_at	1
PtpAffx.88497.2.A1_a_at	1
PtpAffx.212890.1.S1_at	1
PtpAffx.215232.1.S1_at	1
PtpAffx.212376.1.S1_at	1
RPTR-Ptp-AF298789-1_at	1
Ptp.5993.1.S1_a_at	1
RPTR-Ptp-AF292559-4_s_at	1
PtpAffx.94654.1.A1_at	1
PtpAffx.206023.1.S1_at	1
Ptp.3520.1.A1_s_at	1
PtpAffx.10405.6.A1_at	1
PtpAffx.32367.3.A1_at	1
PtpAffx.35402.1.S1_at	1
PtpAffx.283.4.A1_x_at	1
Ptp.7389.1.S1_at	1
Ptp.7289.1.S1_at	1
PtpAffx.218373.1.S1_s_at	1
PtpAffx.224178.1.S1_s_at	1
PtpAffx.114249.1.A1_at	1
PtpAffx.121264.1.A1_at	1
PtpAffx.100957.1.S1_s_at	1
PtpAffx.140323.1.A1_at	1
PtpAffx.105084.1.S1_at	1
PtpAffx.199.1.S1_at	1
PtpAffx.207603.1.S1_at	1
PtpAffx.201082.1.S1_s_at	1
PtpAffx.214515.1.S1_x_at	1
PtpAffx.211757.1.S1_at	1
PtpAffx.224461.1.S1_at	1
PtpAffx.220977.1.S1_s_at	1
PtpAffx.40192.2.A1_at	1
Ptp.1216.1.A1_at	1
PtpAffx.61879.1.S1_at	1
PtpAffx.204500.1.S1_at	1
PtpAffx.3351.1.S1_at	1
Ptp.2893.1.S1_at	1
PtpAffx.153758.1.A1_at	1
PtpAffx.26497.1.S1_at	1
PtpAffx.108686.1.A1_at	1
PtpAffx.90112.1.S1_at	1
PtpAffx.65081.1.S1_at	1
PtpAffx.1262.1.S1_at	1
PtpAffx.210396.1.S1_at	1
PtpAffx.50871.1.A1_at	1
PtpAffx.204500.1.S1_s_at	1
Ptp.6619.1.S1_s_at	1
PtpAffx.10075.1.S1_at	1
PtpAffx.131941.1.S1_at	1
PtpAffx.202609.1.S1_s_at	1
PtpAffx.161420.1.S1_at	1
PtpAffx.212377.1.S1_at	1
Ptp.2012.1.S1_at	1
PtpAffx.214333.1.S1_at	1
PtpAffx.18117.1.S1_s_at	1
Ptp.4050.15.A1_x_at	1
PtpAffx.20709.1.S1_at	1
PtpAffx.201307.1.S1_at	1
PtpAffx.6127.2.A1_a_at	1
PtpAffx.2664.1.S1_at	1
PtpAffx.75432.1.A1_at	1
PtpAffx.37954.1.S1_at	1
PtpAffx.1770.5.S1_at	1
PtpAffx.9026.2.A1_a_at	1
PtpAffx.34798.1.S1_at	1
Ptp.6184.1.S1_at	1
PtpAffx.164104.1.S1_s_at	1
PtpAffx.126071.1.S1_at	1
PtpAffx.213048.1.S1_at	1
PtpAffx.23267.1.A1_at	1
PtpAffx.225397.1.S1_x_at	1
Ptp.5705.1.S1_at	1
PtpAffx.156271.1.S1_at	1
PtpAffx.90112.1.S1_s_at	1
*The number of algorithms that selected the attribute

## Sheet: Table S5
Table S5. list of known motifs identified by Tomtom search against the JCISBP database.
Motif ID	Consensus motif	CIS-BP ID	E-value	q-value
Motif1	TTWTTTTTTAAAAWTTWTTTTTWATATHAAYATATYAAAATAATWWAAAA	M06695	0.0290835	0.0452819
Motif2	CHHYYTCTCYYTCYYTCTCTYTCTCYCTC	M06719	9.34099e-13	1.8682e-12
Motif3	AAAAAAAAAAAAAAAAAAAAA	M06704	1.24178e-15	2.46159e-15
Motif3	AAAAAAAAAAAAAAAAAAAAA	M06818	0.00138664	0.00137437
Motif3	AAAAAAAAAAAAAAAAAAAAA	M06805	0.00229504	0.00151649
Motif3	AAAAAAAAAAAAAAAAAAAAA	M06796	0.0253437	0.0125597
Motif4	TATTWTTTWWATWTWTTTTWAWAWWAAAA	M01106	0.0124009	0.020598
Motif4	TATTWTTTWWATWTWTTTTWAWAWWAAAA	M06704	0.0292105	0.020598
Motif4	TATTWTTTWWATWTWTTTTWAWAWWAAAA	M01108	0.0385269	0.020598
Motif4	TATTWTTTWWATWTWTTTTWAWAWWAAAA	M06695	0.0423988	0.020598
Motif7	AAAAAAAAAAAWAAWWWAAAAWWAAAAAA	M06704	5.66154e-12	1.1188e-11
Motif7	AAAAAAAAAAAWAAWWWAAAAWWAAAAAA	M06805	0.00887009	0.00876426
Motif7	AAAAAAAAAAAWAAWWWAAAAWWAAAAAA	M06695	0.0239676	0.0157877
Motif8	AARAAAAAAAVRRARAVAAAV	M06704	3.47525e-08	6.91043e-08
Motif8	AARAAAAAAAVRRARAVAAAV	M06805	0.00817519	0.00657469
Motif8	AARAAAAAAAVRRARAVAAAV	M06818	0.00991923	0.00657469
Motif11	DRGAGAGRRRRRGAG	M06719	0.000170433	0.000340866
Motif12	WTTAAAAAAAWAAAA	M06704	0.00127793	0.0025293

## Sheet: Table S6
Table S6. Significant GO term enriched by GOMO analysis.
Motif ID	Motif	GO_Term_Identifier	q-value
Motif1	TTWTTTTTTAAAAWTTWTTTTTWATATHAAYATATYAAAATAATWWAAAA	GO:0003700	0.0003333
Motif1	TTWTTTTTTAAAAWTTWTTTTTWATATHAAYATATYAAAATAATWWAAAA	GO:0012505	0.0003333
Motif1	TTWTTTTTTAAAAWTTWTTTTTWATATHAAYATATYAAAATAATWWAAAA	GO:0045449	0.0003333
Motif1	TTWTTTTTTAAAAWTTWTTTTTWATATHAAYATATYAAAATAATWWAAAA	GO:0003677	0.00175
Motif1	TTWTTTTTTAAAAWTTWTTTTTWATATHAAYATATYAAAATAATWWAAAA	GO:0005634	0.0076
Motif1	TTWTTTTTTAAAAWTTWTTTTTWATATHAAYATATYAAAATAATWWAAAA	GO:0005886	0.0085
Motif2	CHHYYTCTCYYTCYYTCTCTYTCTCYCTC	GO:0003700	5.719e-05
Motif2	CHHYYTCTCYYTCYYTCTCTYTCTCYCTC	GO:0005634	5.719e-05
Motif2	CHHYYTCTCYYTCYYTCTCTYTCTCYCTC	GO:0003677	5.719e-05
Motif2	CHHYYTCTCYYTCYYTCTCTYTCTCYCTC	GO:0045449	5.719e-05
Motif2	CHHYYTCTCYYTCYYTCTCTYTCTCYCTC	GO:0005886	5.719e-05
Motif2	CHHYYTCTCYYTCYYTCTCTYTCTCYCTC	GO:0005515	5.719e-05
Motif2	CHHYYTCTCYYTCYYTCTCTYTCTCYCTC	GO:0006355	5.719e-05
Motif2	CHHYYTCTCYYTCYYTCTCTYTCTCYCTC	GO:0004674	5.719e-05
Motif2	CHHYYTCTCYYTCYYTCTCTYTCTCYCTC	GO:0006468	5.719e-05
Motif2	CHHYYTCTCYYTCYYTCTCTYTCTCYCTC	GO:0009507	5.719e-05
Motif2	CHHYYTCTCYYTCYYTCTCTYTCTCYCTC	GO:0048366	5.719e-05
Motif2	CHHYYTCTCYYTCYYTCTCTYTCTCYCTC	GO:0005524	5.719e-05
Motif2	CHHYYTCTCYYTCYYTCTCTYTCTCYCTC	GO:0007169	5.719e-05
Motif2	CHHYYTCTCYYTCYYTCTCTYTCTCYCTC	GO:0016301	5.719e-05
Motif2	CHHYYTCTCYYTCYYTCTCTYTCTCYCTC	GO:0016563	5.719e-05
Motif2	CHHYYTCTCYYTCYYTCTCTYTCTCYCTC	GO:0003777	5.719e-05
Motif2	CHHYYTCTCYYTCYYTCTCTYTCTCYCTC	GO:0048481	5.719e-05
Motif2	CHHYYTCTCYYTCYYTCTCTYTCTCYCTC	GO:0009908	0.000216
Motif2	CHHYYTCTCYYTCYYTCTCTYTCTCYCTC	GO:0005737	0.0004605
Motif2	CHHYYTCTCYYTCYYTCTCTYTCTCYCTC	GO:0004842	0.0005347
Motif2	CHHYYTCTCYYTCYYTCTCTYTCTCYCTC	GO:0007623	0.0006018
Motif2	CHHYYTCTCYYTCYYTCTCTYTCTCYCTC	GO:0009944	0.0006186
Motif2	CHHYYTCTCYYTCYYTCTCTYTCTCYCTC	GO:0009965	0.00131
Motif2	CHHYYTCTCYYTCYYTCTCTYTCTCYCTC	GO:0003723	0.001361
Motif2	CHHYYTCTCYYTCYYTCTCTYTCTCYCTC	GO:0004672	0.001361
Motif2	CHHYYTCTCYYTCYYTCTCTYTCTCYCTC	GO:0043565	0.002543
Motif2	CHHYYTCTCYYTCYYTCTCTYTCTCYCTC	GO:0010051	0.003205
Motif2	CHHYYTCTCYYTCYYTCTCTYTCTCYCTC	GO:0035196	0.004257
Motif2	CHHYYTCTCYYTCYYTCTCTYTCTCYCTC	GO:0010158	0.004257
Motif2	CHHYYTCTCYYTCYYTCTCTYTCTCYCTC	GO:0010154	0.004634
Motif2	CHHYYTCTCYYTCYYTCTCTYTCTCYCTC	GO:0048364	0.004952
Motif2	CHHYYTCTCYYTCYYTCTCTYTCTCYCTC	GO:0009744	0.004952
Motif2	CHHYYTCTCYYTCYYTCTCTYTCTCYCTC	GO:0016481	0.006275
Motif2	CHHYYTCTCYYTCYYTCTCTYTCTCYCTC	GO:0048440	0.007034
Motif2	CHHYYTCTCYYTCYYTCTCTYTCTCYCTC	GO:0010599	0.007361
Motif2	CHHYYTCTCYYTCYYTCTCTYTCTCYCTC	GO:0010252	0.007966
Motif2	CHHYYTCTCYYTCYYTCTCTYTCTCYCTC	GO:0007165	0.008119
Motif2	CHHYYTCTCYYTCYYTCTCTYTCTCYCTC	GO:0046658	0.01548
Motif2	CHHYYTCTCYYTCYYTCTCTYTCTCYCTC	GO:0048367	0.01635
Motif2	CHHYYTCTCYYTCYYTCTCTYTCTCYCTC	GO:0010050	0.02345
Motif2	CHHYYTCTCYYTCYYTCTCTYTCTCYCTC	GO:0010182	0.02573
Motif2	CHHYYTCTCYYTCYYTCTCTYTCTCYCTC	GO:0004722	0.0269
Motif2	CHHYYTCTCYYTCYYTCTCTYTCTCYCTC	GO:0016564	0.0269
Motif2	CHHYYTCTCYYTCYYTCTCTYTCTCYCTC	GO:0006511	0.03396
Motif2	CHHYYTCTCYYTCYYTCTCTYTCTCYCTC	GO:0016049	0.03396
Motif2	CHHYYTCTCYYTCYYTCTCTYTCTCYCTC	GO:0008270	0.03396
Motif2	CHHYYTCTCYYTCYYTCTCTYTCTCYCTC	GO:0010072	0.03396
Motif2	CHHYYTCTCYYTCYYTCTCTYTCTCYCTC	GO:0016567	0.03396
Motif2	CHHYYTCTCYYTCYYTCTCTYTCTCYCTC	GO:0009738	0.03432
Motif2	CHHYYTCTCYYTCYYTCTCTYTCTCYCTC	GO:0010014	0.03568
Motif2	CHHYYTCTCYYTCYYTCTCTYTCTCYCTC	GO:0016246	0.03755
Motif2	CHHYYTCTCYYTCYYTCTCTYTCTCYCTC	GO:0009733	0.0398
Motif2	CHHYYTCTCYYTCYYTCTCTYTCTCYCTC	GO:0045941	0.04288
Motif2	CHHYYTCTCYYTCYYTCTCTYTCTCYCTC	GO:0035195	0.04535
Motif3	AAAAAAAAAAAAAAAAAAAAA	GO:0003700	0.0002491
Motif3	AAAAAAAAAAAAAAAAAAAAA	GO:0005634	0.0002491
Motif3	AAAAAAAAAAAAAAAAAAAAA	GO:0005886	0.0002491
Motif3	AAAAAAAAAAAAAAAAAAAAA	GO:0003677	0.0002491
Motif3	AAAAAAAAAAAAAAAAAAAAA	GO:0007010	0.007571
Motif3	AAAAAAAAAAAAAAAAAAAAA	GO:0006355	0.009464
Motif3	AAAAAAAAAAAAAAAAAAAAA	GO:0009611	0.02974
Motif4	TATTWTTTWWATWTWTTTTWAWAWWAAAA	GO:0003700	0.0003331
Motif4	TATTWTTTWWATWTWTTTTWAWAWWAAAA	GO:0045449	0.0003331
Motif4	TATTWTTTWWATWTWTTTTWAWAWWAAAA	GO:0012505	0.0003331
Motif4	TATTWTTTWWATWTWTTTTWAWAWWAAAA	GO:0005886	0.001998
Motif4	TATTWTTTWWATWTWTTTTWAWAWWAAAA	GO:0003677	0.001998
Motif6	YMHCMDCHCMMHNNMMMMMMMMHRVCMMM	GO:0009507	0.0009957
Motif6	YMHCMDCHCMMHNNMMMMMMMMHRVCMMM	GO:0005634	0.005974
Motif6	YMHCMDCHCMMHNNMMMMMMMMHRVCMMM	GO:0031225	0.007302
Motif6	YMHCMDCHCMMHNNMMMMMMMMHRVCMMM	GO:0009941	0.01917
Motif6	YMHCMDCHCMMHNNMMMMMMMMHRVCMMM	GO:0005739	0.033
Motif6	YMHCMDCHCMMHNNMMMMMMMMHRVCMMM	GO:0003777	0.033
Motif6	YMHCMDCHCMMHNNMMMMMMMMHRVCMMM	GO:0008356	0.033
Motif6	YMHCMDCHCMMHNNMMMMMMMMHRVCMMM	GO:0008289	0.04923
Motif6	YMHCMDCHCMMHNNMMMMMMMMHRVCMMM	GO:0009570	0.04923
Motif7	AAAAAAAAAAAWAAWWWAAAAWWAAAAAA	GO:0003700	0.001
Motif7	AAAAAAAAAAAWAAWWWAAAAWWAAAAAA	GO:0003677	0.0015
Motif7	AAAAAAAAAAAWAAWWWAAAAWWAAAAAA	GO:0045449	0.0035
Motif7	AAAAAAAAAAAWAAWWWAAAAWWAAAAAA	GO:0005886	0.0035
Motif8	AARAAAAAAAVRRARAVAAAV	GO:0003700	8.969e-05
Motif8	AARAAAAAAAVRRARAVAAAV	GO:0005634	8.969e-05
Motif8	AARAAAAAAAVRRARAVAAAV	GO:0005886	8.969e-05
Motif8	AARAAAAAAAVRRARAVAAAV	GO:0003677	8.969e-05
Motif8	AARAAAAAAAVRRARAVAAAV	GO:0007169	8.969e-05
Motif8	AARAAAAAAAVRRARAVAAAV	GO:0004674	8.969e-05
Motif8	AARAAAAAAAVRRARAVAAAV	GO:0006468	8.969e-05
Motif8	AARAAAAAAAVRRARAVAAAV	GO:0016301	8.969e-05
Motif8	AARAAAAAAAVRRARAVAAAV	GO:0045449	8.969e-05
Motif8	AARAAAAAAAVRRARAVAAAV	GO:0005515	8.969e-05
Motif8	AARAAAAAAAVRRARAVAAAV	GO:0006355	8.969e-05
Motif8	AARAAAAAAAVRRARAVAAAV	GO:0048366	0.0001644
Motif8	AARAAAAAAAVRRARAVAAAV	GO:0016563	0.0004554
Motif8	AARAAAAAAAVRRARAVAAAV	GO:0009908	0.0008457
Motif8	AARAAAAAAAVRRARAVAAAV	GO:0005524	0.0009866
Motif8	AARAAAAAAAVRRARAVAAAV	GO:0005737	0.001219
Motif8	AARAAAAAAAVRRARAVAAAV	GO:0043565	0.001219
Motif8	AARAAAAAAAVRRARAVAAAV	GO:0009736	0.006468
Motif8	AARAAAAAAAVRRARAVAAAV	GO:0042023	0.00727
Motif8	AARAAAAAAAVRRARAVAAAV	GO:0009965	0.00883
Motif8	AARAAAAAAAVRRARAVAAAV	GO:0010051	0.008927
Motif8	AARAAAAAAAVRRARAVAAAV	GO:0007623	0.01394
Motif8	AARAAAAAAAVRRARAVAAAV	GO:0005829	0.01394
Motif8	AARAAAAAAAVRRARAVAAAV	GO:0009944	0.01394
Motif8	AARAAAAAAAVRRARAVAAAV	GO:0004672	0.01468
Motif8	AARAAAAAAAVRRARAVAAAV	GO:0016049	0.01639
Motif8	AARAAAAAAAVRRARAVAAAV	GO:0035196	0.02421
Motif8	AARAAAAAAAVRRARAVAAAV	GO:0010599	0.02421
Motif8	AARAAAAAAAVRRARAVAAAV	GO:0048765	0.02429
Motif8	AARAAAAAAAVRRARAVAAAV	GO:0000151	0.03039
Motif8	AARAAAAAAAVRRARAVAAAV	GO:0004842	0.0317
Motif8	AARAAAAAAAVRRARAVAAAV	GO:0048367	0.03173
Motif8	AARAAAAAAAVRRARAVAAAV	GO:0003723	0.03642
Motif8	AARAAAAAAAVRRARAVAAAV	GO:0009735	0.0401
Motif8	AARAAAAAAAVRRARAVAAAV	GO:0009751	0.04355
Motif10	TTGTTTTTYAAAGTGTTTTTYAYTYRRAAATAYATYAAAATAATATTTTT	GO:0003700	0.0009992
Motif10	TTGTTTTTYAAAGTGTTTTTYAYTYRRAAATAYATYAAAATAATATTTTT	GO:0045449	0.002997
Motif10	TTGTTTTTYAAAGTGTTTTTYAYTYRRAAATAYATYAAAATAATATTTTT	GO:0012505	0.002997
Motif10	TTGTTTTTYAAAGTGTTTTTYAYTYRRAAATAYATYAAAATAATATTTTT	GO:0003677	0.002997
Motif10	TTGTTTTTYAAAGTGTTTTTYAYTYRRAAATAYATYAAAATAATATTTTT	GO:0005634	0.01779
Motif11	DRGAGAGRRRRRGAG	GO:0003700	0.0001091
Motif11	DRGAGAGRRRRRGAG	GO:0005634	0.0001091
Motif11	DRGAGAGRRRRRGAG	GO:0045449	0.0001091
Motif11	DRGAGAGRRRRRGAG	GO:0003677	0.0001091
Motif11	DRGAGAGRRRRRGAG	GO:0005886	0.0001091
Motif11	DRGAGAGRRRRRGAG	GO:0048366	0.0001091
Motif11	DRGAGAGRRRRRGAG	GO:0006355	0.0001091
Motif11	DRGAGAGRRRRRGAG	GO:0009507	0.0001091
Motif11	DRGAGAGRRRRRGAG	GO:0010154	0.0001091
Motif11	DRGAGAGRRRRRGAG	GO:0003723	0.001146
Motif11	DRGAGAGRRRRRGAG	GO:0005515	0.001146
Motif11	DRGAGAGRRRRRGAG	GO:0009944	0.001146
Motif11	DRGAGAGRRRRRGAG	GO:0016563	0.001586
Motif11	DRGAGAGRRRRRGAG	GO:0007623	0.001964
Motif11	DRGAGAGRRRRRGAG	GO:0009908	0.01159
Motif11	DRGAGAGRRRRRGAG	GO:0003777	0.01418
Motif11	DRGAGAGRRRRRGAG	GO:0010051	0.01612
Motif11	DRGAGAGRRRRRGAG	GO:0010158	0.02259
Motif11	DRGAGAGRRRRRGAG	GO:0000151	0.02514
Motif11	DRGAGAGRRRRRGAG	GO:0004842	0.02514
Motif11	DRGAGAGRRRRRGAG	GO:0009733	0.04297
Motif11	DRGAGAGRRRRRGAG	GO:0048481	0.04821
Motif12	WTTAAAAAAAWAAAA	GO:0003700	0.0009989
Motif12	WTTAAAAAAAWAAAA	GO:0045449	0.01299
Motif13	ATATATATATATATATATAT	GO:0003700	0.0002499
Motif13	ATATATATATATATATATAT	GO:0012505	0.0002499
Motif13	ATATATATATATATATATAT	GO:0045449	0.0002499
Motif13	ATATATATATATATATATAT	GO:0003677	0.0002499
Motif13	ATATATATATATATATATAT	GO:0006355	0.03379
Motif14	YNWKKYCRMCGDGDWVSCDSVCMGRMASRCYGGTMCKKGBY	GO:0009507	0.001
Motif14	YNWKKYCRMCGDGDWVSCDSVCMGRMASRCYGGTMCKKGBY	GO:0005739	0.001
Motif14	YNWKKYCRMCGDGDWVSCDSVCMGRMASRCYGGTMCKKGBY	GO:0006412	0.001
Motif14	YNWKKYCRMCGDGDWVSCDSVCMGRMASRCYGGTMCKKGBY	GO:0003735	0.0025
Motif14	YNWKKYCRMCGDGDWVSCDSVCMGRMASRCYGGTMCKKGBY	GO:0009579	0.0264

## Sheet: Table S7
Table S7. Gene Ontology (GO) and pathway enrichment analyses of consensus modules.
Turquoise
	source	term_name	term_id	count	adjusted_p_value
	BP	small molecule metabolic process	GO:0044281	87	0.000180033
	BP	microtubule cytoskeleton organization	GO:0000226	19	0.000198596
	BP	carbohydrate metabolic process	GO:0005975	68	0.000416954
	BP	nucleobase-containing small molecule metabolic process	GO:0055086	33	0.0011301
	BP	retrograde vesicle-mediated transport, Golgi to endoplasmic reticulum	GO:0006890	9	0.0011301
	BP	cytoskeleton organization	GO:0007010	23	0.0011301
	BP	Golgi vesicle transport	GO:0048193	20	0.0011301
	BP	cellular protein localization	GO:0034613	44	0.0011301
	BP	cellular macromolecule localization	GO:0070727	44	0.00126406
	BP	cellular carbohydrate metabolic process	GO:0044262	30	0.00126406
	BP	S-adenosylmethionine metabolic process	GO:0046500	5	0.00177889
	BP	S-adenosylmethionine biosynthetic process	GO:0006556	4	0.00177889
	BP	carbohydrate biosynthetic process	GO:0016051	23	0.00177889
	BP	endoplasmic reticulum to Golgi vesicle-mediated transport	GO:0006888	14	0.00177889
	BP	carbohydrate derivative metabolic process	GO:1901135	45	0.00177889
	BP	cellular localization	GO:0051641	54	0.00177889
	BP	organic hydroxy compound biosynthetic process	GO:1901617	17	0.00265952
	BP	organophosphate metabolic process	GO:0019637	41	0.00265952
	BP	organic substance transport	GO:0071702	66	0.00374965
	BP	polyol metabolic process	GO:0019751	10	0.00401676
	BP	generation of precursor metabolites and energy	GO:0006091	33	0.00430254
	BP	D-xylose metabolic process	GO:0042732	4	0.00430254
	BP	macromolecule localization	GO:0033036	57	0.00430254
	BP	purine-containing compound metabolic process	GO:0072521	21	0.00457514
	BP	protein localization	GO:0008104	49	0.00471848
	BP	vesicle-mediated transport	GO:0016192	33	0.00471848
	BP	organic hydroxy compound metabolic process	GO:1901615	23	0.00471848
	BP	intracellular protein transport	GO:0006886	36	0.00471848
	BP	intracellular transport	GO:0046907	44	0.00555344
	BP	localization	GO:0051179	127	0.00572835
	BP	ATP metabolic process	GO:0046034	15	0.00693591
	BP	carboxylic acid metabolic process	GO:0019752	46	0.00709593
	BP	alcohol metabolic process	GO:0006066	12	0.00733127
	BP	inositol metabolic process	GO:0006020	5	0.00733127
	BP	cell growth	GO:0016049	9	0.00744792
	BP	mitotic cell cycle	GO:0000278	21	0.00787047
	BP	nitrogen compound transport	GO:0071705	56	0.00935067
	BP	polyol biosynthetic process	GO:0046173	6	0.00935067
	BP	polysaccharide biosynthetic process	GO:0000271	15	0.00935067
	BP	establishment of localization in cell	GO:0051649	44	0.00935604
	BP	transport	GO:0006810	119	0.0113432
	BP	microtubule-based process	GO:0007017	19	0.0113432
	BP	oxoacid metabolic process	GO:0043436	46	0.0114124
	BP	cell wall organization or biogenesis	GO:0071554	28	0.012387
	BP	UDP-rhamnose biosynthetic process	GO:0010253	3	0.012387
	BP	UDP-rhamnose metabolic process	GO:0033478	3	0.012387
	BP	organic acid metabolic process	GO:0006082	47	0.012387
	BP	nucleoside diphosphate metabolic process	GO:0009132	11	0.012387
	BP	lipid biosynthetic process	GO:0008610	34	0.0127324
	BP	establishment of localization	GO:0051234	119	0.0150422
	BP	polysaccharide metabolic process	GO:0005976	26	0.0150422
	BP	phosphorus metabolic process	GO:0006793	127	0.0151214
	BP	plant-type cell wall organization or biogenesis	GO:0071669	14	0.0160637
	BP	ADP metabolic process	GO:0046031	9	0.0166841
	BP	cell fate specification	GO:0001708	4	0.0166841
	BP	glycolytic process	GO:0006096	9	0.0166841
	BP	photosynthesis, light harvesting in photosystem I	GO:0009768	5	0.0166841
	BP	ATP generation from ADP	GO:0006757	9	0.0166841
	BP	succinyl-CoA metabolic process	GO:0006104	2	0.0200213
	BP	lipid metabolic process	GO:0006629	51	0.0201747
	BP	purine nucleoside diphosphate metabolic process	GO:0009135	9	0.0201747
	BP	purine ribonucleoside diphosphate metabolic process	GO:0009179	9	0.0201747
	BP	purine ribonucleotide metabolic process	GO:0009150	17	0.0225828
	BP	COPII-coated vesicle cargo loading	GO:0090110	4	0.023365
	BP	small molecule biosynthetic process	GO:0044283	34	0.023365
	BP	pyruvate metabolic process	GO:0006090	10	0.0238958
	BP	alcohol biosynthetic process	GO:0046165	7	0.0238958
	BP	cellular carbohydrate biosynthetic process	GO:0034637	15	0.0238958
	BP	purine nucleoside catabolic process	GO:0006152	3	0.0238958
	BP	protein transport	GO:0015031	41	0.0238958
	BP	one-carbon metabolic process	GO:0006730	6	0.0249685
	BP	nucleotide-sugar biosynthetic process	GO:0009226	5	0.0255014
	BP	vesicle cargo loading	GO:0035459	4	0.0261849
	BP	nucleoside diphosphate phosphorylation	GO:0006165	9	0.0264568
	BP	alpha-amino acid metabolic process	GO:1901605	17	0.0267249
	BP	ribonucleotide metabolic process	GO:0009259	18	0.0267249
	BP	response to auxin	GO:0009733	20	0.0267249
	BP	nucleotide phosphorylation	GO:0046939	9	0.0267249
	BP	establishment of protein localization	GO:0045184	41	0.0267249
	BP	ribonucleoside diphosphate metabolic process	GO:0009185	9	0.0275895
	BP	nucleotide-sugar metabolic process	GO:0009225	6	0.0275895
	BP	intra-Golgi vesicle-mediated transport	GO:0006891	6	0.0275895
	BP	purine nucleotide metabolic process	GO:0006163	17	0.0277624
	BP	carbohydrate derivative biosynthetic process	GO:1901137	26	0.0278101
	BP	sterol biosynthetic process	GO:0016126	7	0.0278101
	BP	inositol biosynthetic process	GO:0006021	3	0.0278101
	BP	cellular lipid metabolic process	GO:0044255	36	0.0286725
	BP	monosaccharide metabolic process	GO:0005996	14	0.0313334
	BP	nucleoside phosphate metabolic process	GO:0006753	22	0.0314591
	BP	COPII-coated vesicle budding	GO:0090114	5	0.0314591
	BP	carbohydrate derivative transport	GO:1901264	8	0.0314591
	BP	cortical microtubule organization	GO:0043622	4	0.0314591
	BP	cellular respiration	GO:0045333	11	0.0314591
	BP	cellular response to hormone stimulus	GO:0032870	27	0.0314591
	BP	glucan biosynthetic process	GO:0009250	10	0.032273
	BP	cellulose biosynthetic process	GO:0030244	7	0.032273
	BP	cellular polysaccharide biosynthetic process	GO:0033692	12	0.032273
	BP	ribose phosphate metabolic process	GO:0019693	18	0.032273
	BP	nucleobase-containing small molecule catabolic process	GO:0034656	3	0.032273
	BP	nucleoside catabolic process	GO:0009164	3	0.032273
	BP	cellular response to endogenous stimulus	GO:0071495	27	0.032273
	BP	cortical cytoskeleton organization	GO:0030865	5	0.032273
	BP	organophosphate biosynthetic process	GO:0090407	24	0.0329864
	BP	dTDP-rhamnose biosynthetic process	GO:0019305	2	0.0329864
	BP	dTDP-rhamnose metabolic process	GO:0046383	2	0.0329864
	BP	unidimensional cell growth	GO:0009826	6	0.0329864
	BP	photosynthesis, light harvesting	GO:0009765	5	0.034372
	BP	auxin-activated signaling pathway	GO:0009734	14	0.034372
	BP	response to hormone	GO:0009725	35	0.034372
	BP	aerobic respiration	GO:0009060	10	0.0350197
	BP	response to endogenous stimulus	GO:0009719	35	0.0350197
	BP	ceramide metabolic process	GO:0006672	6	0.0350197
	BP	cellular response to auxin stimulus	GO:0071365	14	0.0350197
	BP	phosphate-containing compound metabolic process	GO:0006796	121	0.0374217
	BP	phospholipid metabolic process	GO:0006644	16	0.0374217
	BP	cell wall biogenesis	GO:0042546	13	0.0374698
	BP	sphingolipid metabolic process	GO:0006665	7	0.037722
	BP	biological_process	GO:0008150	580	0.0382792
	BP	plant-type cell wall biogenesis	GO:0009832	10	0.0414142
	BP	cell wall pectin metabolic process	GO:0052546	4	0.041452
	BP	Rab protein signal transduction	GO:0032482	6	0.0427856
	BP	polyol catabolic process	GO:0046174	5	0.0444551
	BP	purine nucleoside metabolic process	GO:0042278	4	0.0471293
	BP	pentose metabolic process	GO:0019321	4	0.0471293
	BP	carbohydrate catabolic process	GO:0016052	19	0.0471394
	KEGG	Phagosome		19	0.00013
	KEGG	Amino sugar and nucleotide sugar metabolism		23	0.00016
	KEGG	Metabolic pathways		130	0.013
	KEGG	Plant hormone signal transduction		24	0.039
Blue
	BP	RNA biosynthetic process	GO:0032774	111	2.61723e-09
	BP	nucleic acid-templated transcription	GO:0097659	111	2.61723e-09
	BP	transcription, DNA-templated	GO:0006351	111	2.61723e-09
	BP	regulation of RNA metabolic process	GO:0051252	109	2.73384e-09
	BP	regulation of nucleic acid-templated transcription	GO:1903506	103	6.40018e-09
	BP	nucleobase-containing compound biosynthetic process	GO:0034654	118	6.40018e-09
	BP	regulation of nucleobase-containing compound metabolic process	GO:0019219	109	6.40018e-09
	BP	regulation of RNA biosynthetic process	GO:2001141	103	6.40018e-09
	BP	regulation of transcription, DNA-templated	GO:0006355	103	6.40018e-09
	BP	regulation of biosynthetic process	GO:0009889	110	7.80932e-09
	BP	regulation of cellular biosynthetic process	GO:0031326	110	7.80932e-09
	BP	regulation of gene expression	GO:0010468	116	8.2e-09
	BP	regulation of cellular macromolecule biosynthetic process	GO:2000112	109	8.61526e-09
	BP	regulation of macromolecule biosynthetic process	GO:0010556	109	8.90822e-09
	BP	regulation of primary metabolic process	GO:0080090	121	3.17869e-08
	BP	heterocycle biosynthetic process	GO:0018130	119	5.61341e-08
	BP	regulation of cellular metabolic process	GO:0031323	122	5.61341e-08
	BP	regulation of nitrogen compound metabolic process	GO:0051171	119	7.15695e-08
	BP	RNA metabolic process	GO:0016070	139	8.41094e-08
	BP	nucleobase-containing compound metabolic process	GO:0006139	163	1.05089e-07
	BP	regulation of metabolic process	GO:0019222	127	1.14596e-07
	BP	regulation of macromolecule metabolic process	GO:0060255	124	1.9793e-07
	BP	aromatic compound biosynthetic process	GO:0019438	118	2.92764e-07
	BP	primary metabolic process	GO:0044238	337	3.31495e-07
	BP	regulation of biological process	GO:0050789	171	4.46428e-07
	BP	positive regulation of RNA metabolic process	GO:0051254	36	4.73192e-07
	BP	regulation of cellular process	GO:0050794	162	5.11927e-07
	BP	nucleic acid metabolic process	GO:0090304	147	7.83767e-07
	BP	positive regulation of nucleobase-containing compound metabolic process	GO:0045935	36	8.2046e-07
	BP	heterocycle metabolic process	GO:0046483	165	1.05097e-06
	BP	organic cyclic compound biosynthetic process	GO:1901362	119	1.19987e-06
	BP	positive regulation of transcription, DNA-templated	GO:0045893	32	1.75707e-06
	BP	positive regulation of nucleic acid-templated transcription	GO:1903508	32	1.75707e-06
	BP	positive regulation of RNA biosynthetic process	GO:1902680	32	1.75707e-06
	BP	organic substance metabolic process	GO:0071704	352	2.03142e-06
	BP	cellular aromatic compound metabolic process	GO:0006725	167	2.42087e-06
	BP	gene expression	GO:0010467	152	2.4613e-06
	BP	nitrogen compound metabolic process	GO:0006807	297	4.04872e-06
	BP	organic cyclic compound metabolic process	GO:1901360	168	6.59265e-06
	BP	positive regulation of macromolecule biosynthetic process	GO:0010557	32	7.15292e-06
	BP	biological regulation	GO:0065007	182	7.84275e-06
	BP	positive regulation of cellular biosynthetic process	GO:0031328	32	7.84275e-06
	BP	positive regulation of biosynthetic process	GO:0009891	32	7.84275e-06
	BP	cellular metabolic process	GO:0044237	330	1.14811e-05
	BP	positive regulation of metabolic process	GO:0009893	39	1.509e-05
	BP	positive regulation of nitrogen compound metabolic process	GO:0051173	38	2.27555e-05
	BP	positive regulation of macromolecule metabolic process	GO:0010604	38	2.616e-05
	BP	positive regulation of cellular metabolic process	GO:0031325	38	2.67474e-05
	BP	positive regulation of biological process	GO:0048518	44	2.67474e-05
	BP	positive regulation of cellular process	GO:0048522	42	2.69883e-05
	BP	metabolic process	GO:0008152	366	4.58168e-05
	BP	organic acid catabolic process	GO:0016054	14	7.09976e-05
	BP	macromolecule metabolic process	GO:0043170	276	0.000119759
	BP	cellular macromolecule metabolic process	GO:0044260	238	0.000154456
	BP	transcription by RNA polymerase II	GO:0006366	35	0.000246036
	BP	cellular nitrogen compound biosynthetic process	GO:0044271	127	0.000384228
	BP	cellular macromolecule biosynthetic process	GO:0034645	129	0.000426449
	BP	cellular nitrogen compound metabolic process	GO:0034641	173	0.000427069
	BP	small molecule catabolic process	GO:0044282	17	0.000599729
	BP	macromolecule biosynthetic process	GO:0009059	129	0.00071622
	BP	monocarboxylic acid catabolic process	GO:0072329	7	0.00194985
	BP	carboxylic acid catabolic process	GO:0046395	11	0.00311033
	BP	cellular biosynthetic process	GO:0044249	157	0.00328869
	BP	cellular catabolic process	GO:0044248	54	0.00547679
	BP	organic substance biosynthetic process	GO:1901576	162	0.00559073
	BP	protein modification by small protein conjugation or removal	GO:0070647	34	0.00820359
	BP	mRNA processing	GO:0006397	20	0.0111567
	BP	biosynthetic process	GO:0009058	163	0.0141985
	BP	regulation of transcription by RNA polymerase II	GO:0006357	28	0.0147192
	BP	pyrimidine nucleobase catabolic process	GO:0006208	3	0.01489
	BP	biological_process	GO:0008150	459	0.0168619
	BP	protein deglycosylation	GO:0006517	3	0.0203572
	BP	response to chitin	GO:0010200	4	0.0212053
	BP	protein modification by small protein conjugation	GO:0032446	29	0.0213828
	BP	protein ubiquitination	GO:0016567	28	0.0218466
	BP	catabolic process	GO:0009056	63	0.0239219
	BP	organic substance catabolic process	GO:1901575	57	0.0239219
	BP	fatty acid catabolic process	GO:0009062	5	0.0244728
	BP	nucleobase catabolic process	GO:0046113	3	0.0251123
	BP	fatty acid oxidation	GO:0019395	5	0.0300033
	BP	protein dephosphorylation	GO:0006470	15	0.0301758
	BP	cellular process	GO:0009987	410	0.0323008
	BP	organonitrogen compound catabolic process	GO:1901565	34	0.0386595
	BP	transcription initiation from RNA polymerase II promoter	GO:0006367	6	0.039254
	BP	post-embryonic plant organ morphogenesis	GO:0090697	3	0.039254
	BP	mRNA metabolic process	GO:0016071	23	0.0394643
	BP	mRNA splicing, via spliceosome	GO:0000398	14	0.0446967
	BP	cellular lipid catabolic process	GO:0044242	8	0.0482995
	KEGG	Fatty acid degradation		13	1.4e-05
	KEGG	Insulin resistance		8	0.042
Brown
	BP	RNA splicing	GO:0000375	19	6.18799e-05
	BP	response to reactive oxygen species	GO:0000302	8	0.0031742
	BP	RNA processing	GO:0006396	33	0.00340771
	BP	mRNA processing	GO:0006397	19	0.00340771
	BP	response to heat	GO:0009408	9	0.0165068
	BP	protein folding	GO:0006457	14	0.0186321
	BP	mRNA metabolic process	GO:0016071	21	0.0186321
	BP	septum digestion after cytokinesis	GO:0000920	3	0.0212557
	BP	organonitrogen compound catabolic process	GO:1901565	29	0.0285298
	KEGG	Protein processing in endoplasmic reticulum		19	0.0099
Yellow
	BP	mRNA metabolic process	GO:0016071	16	0.0110026
	BP	vacuole organization	GO:0007033	6	0.0120812
	BP	mRNA processing	GO:0006397	12	0.0349885
	BP	autophagosome assembly	GO:0000045	4	0.0353013
	BP	nucleobase-containing compound metabolic process	GO:0006139	60	0.0353013
	BP	positive regulation of metabolic process	GO:0009893	16	0.0353013
	BP	positive regulation of cellular metabolic process	GO:0031325	16	0.0353013
	BP	protein localization to phagophore assembly site	GO:0034497	3	0.0353013
	BP	nucleic acid metabolic process	GO:0090304	55	0.0353013
	BP	organelle disassembly	GO:1903008	4	0.0353013
	BP	autophagosome organization	GO:1905037	4	0.0353013
	BP	positive regulation of transferase activity	GO:0051347	5	0.0449245
	BP	mitophagy	GO:0000423	2	0.0460091
	BP	heterocycle metabolic process	GO:0046483	61	0.0460091
	BP	RNA processing	GO:0006396	18	0.0472302
Green
	BP	regulation of RNA metabolic process	GO:0051252	114	1.15504e-08
	BP	nucleobase-containing compound biosynthetic process	GO:0034654	125	1.79758e-08
	BP	regulation of RNA biosynthetic process	GO:2001141	108	1.87302e-08
	BP	regulation of nucleobase-containing compound metabolic process	GO:0019219	114	1.87302e-08
	BP	regulation of transcription, DNA-templated	GO:0006355	108	1.87302e-08
	BP	regulation of nucleic acid-templated transcription	GO:1903506	108	1.87302e-08
	BP	regulation of biosynthetic process	GO:0009889	115	3.50077e-08
	BP	regulation of cellular biosynthetic process	GO:0031326	115	3.50077e-08
	BP	regulation of cellular macromolecule biosynthetic process	GO:2000112	114	3.98106e-08
	BP	regulation of macromolecule biosynthetic process	GO:0010556	114	4.09308e-08
	BP	regulation of gene expression	GO:0010468	121	4.23059e-08
	BP	heterocycle biosynthetic process	GO:0018130	126	1.12911e-07
	BP	regulation of primary metabolic process	GO:0080090	127	1.13851e-07
	BP	regulation of cellular metabolic process	GO:0031323	128	2.13951e-07
	BP	regulation of nitrogen compound metabolic process	GO:0051171	125	2.49621e-07
	BP	nucleobase-containing compound metabolic process	GO:0006139	173	2.51296e-07
	BP	RNA metabolic process	GO:0016070	146	3.68969e-07
	BP	primary metabolic process	GO:0044238	363	4.68095e-07
	BP	aromatic compound biosynthetic process	GO:0019438	125	5.25866e-07
	BP	regulation of metabolic process	GO:0019222	133	5.25866e-07
	BP	regulation of macromolecule metabolic process	GO:0060255	130	7.95661e-07
	BP	organic substance metabolic process	GO:0071704	381	1.5557e-06
	BP	organic cyclic compound biosynthetic process	GO:1901362	126	2.75028e-06
	BP	heterocycle metabolic process	GO:0046483	175	3.01214e-06
	BP	regulation of cellular process	GO:0050794	170	3.31025e-06
	BP	nitrogen compound metabolic process	GO:0006807	321	3.32933e-06
	BP	positive regulation of RNA metabolic process	GO:0051254	36	3.42101e-06
	BP	regulation of biological process	GO:0050789	179	3.46672e-06
	BP	nucleic acid metabolic process	GO:0090304	154	4.31198e-06
	BP	positive regulation of nucleobase-containing compound metabolic process	GO:0045935	36	5.8548e-06
	BP	cellular aromatic compound metabolic process	GO:0006725	177	7.23597e-06
	BP	positive regulation of transcription, DNA-templated	GO:0045893	32	1.07443e-05
	BP	positive regulation of nucleic acid-templated transcription	GO:1903508	32	1.07443e-05
	BP	positive regulation of RNA biosynthetic process	GO:1902680	32	1.07443e-05
	BP	cellular metabolic process	GO:0044237	356	1.39349e-05
	BP	gene expression	GO:0010467	159	1.71748e-05
	BP	organic cyclic compound metabolic process	GO:1901360	178	1.89417e-05
	BP	positive regulation of macromolecule biosynthetic process	GO:0010557	32	4.29644e-05
	BP	metabolic process	GO:0008152	396	4.29644e-05
	BP	organic acid catabolic process	GO:0016054	15	4.44968e-05
	BP	positive regulation of biosynthetic process	GO:0009891	32	4.64469e-05
	BP	positive regulation of cellular biosynthetic process	GO:0031328	32	4.64469e-05
	BP	biological regulation	GO:0065007	190	8.77429e-05
	BP	positive regulation of metabolic process	GO:0009893	39	0.000111731
	BP	positive regulation of nitrogen compound metabolic process	GO:0051173	38	0.00015907
	BP	positive regulation of macromolecule metabolic process	GO:0010604	38	0.000181398
	BP	positive regulation of cellular metabolic process	GO:0031325	38	0.000188819
	BP	positive regulation of cellular process	GO:0048522	42	0.000217448
	BP	positive regulation of biological process	GO:0048518	44	0.000219238
	BP	transcription by RNA polymerase II	GO:0006366	37	0.000266192
	BP	cellular macromolecule metabolic process	GO:0044260	255	0.000268242
	BP	cellular nitrogen compound metabolic process	GO:0034641	186	0.000448563
	BP	macromolecule metabolic process	GO:0043170	294	0.000489166
	BP	small molecule catabolic process	GO:0044282	18	0.000510148
	BP	cellular nitrogen compound biosynthetic process	GO:0044271	134	0.00100551
	BP	cellular macromolecule biosynthetic process	GO:0034645	136	0.00118979
	BP	protein dephosphorylation	GO:0006470	19	0.00144687
	BP	cellular catabolic process	GO:0044248	60	0.00144687
	BP	carboxylic acid catabolic process	GO:0046395	12	0.00149373
	BP	macromolecule biosynthetic process	GO:0009059	136	0.00194993
	BP	monocarboxylic acid catabolic process	GO:0072329	7	0.00316731
	BP	catabolic process	GO:0009056	70	0.00831629
	BP	organonitrogen compound catabolic process	GO:1901565	39	0.00864588
	BP	cellular biosynthetic process	GO:0044249	166	0.00892209
	BP	regulation of transcription by RNA polymerase II	GO:0006357	30	0.0122446
	BP	organic substance biosynthetic process	GO:1901576	172	0.0122446
	BP	mRNA processing	GO:0006397	21	0.0123253
	BP	organic substance catabolic process	GO:1901575	62	0.0159665
	BP	protein modification by small protein conjugation or removal	GO:0070647	35	0.0166374
	BP	pyrimidine nucleobase catabolic process	GO:0006208	3	0.0185368
	BP	cellular lipid catabolic process	GO:0044242	9	0.0253372
	BP	protein deglycosylation	GO:0006517	3	0.0253372
	BP	response to chitin	GO:0010200	4	0.0282159
	BP	mRNA cis splicing, via spliceosome	GO:0045292	5	0.0286031
	BP	biosynthetic process	GO:0009058	173	0.0286251
	BP	nucleobase catabolic process	GO:0046113	3	0.0325137
	BP	protein ubiquitination	GO:0016567	29	0.0344655
	BP	protein modification by small protein conjugation	GO:0032446	30	0.0344655
	BP	fatty acid catabolic process	GO:0009062	5	0.0344655
	BP	mRNA splicing, via spliceosome	GO:0000398	15	0.0388171
	BP	fatty acid oxidation	GO:0019395	5	0.0418197
	KEGG	Insulin resistance		13	1.4e-05
	KEGG	Plant hormone signal transduction		20	0.015
	KEGG	Fatty acid degradation		8	0.052

## Sheet: Table S8
Table S8. The number of nodes and edges each co-expression network module identified by WGCNA.
Module	Node	Edge
turquoise	1145	654940
blue	1059	560211
brown	726	263175
yellow	359	64261
green	305	46360

## Sheet: Table S9
Table S9. List of top 10 hub genes in consensus modules.
Gene ID	module	kWithin
PtpAffx.7148.2.S1_a_at	blue	187.585
PtpAffx.27718.1.S1_s_at	blue	187.262
Ptp.6619.1.S1_s_at	blue	184.082
PtpAffx.119076.1.S1_at	blue	182.297
PtpAffx.4325.1.S1_at	blue	181.08
Ptp.4430.1.S1_a_at	blue	179.432
Ptp.3539.1.S1_x_at	blue	177.303
PtpAffx.30016.1.S1_at	blue	177.047
PtpAffx.11539.1.A1_at	blue	176.243
Ptp.7544.1.S1_at	blue	175.258
PtpAffx.25624.1.A1_s_at	brown	53.6439
PtpAffx.49926.1.A1_at	brown	53.3634
PtpAffx.201206.1.S1_at	brown	52.0925
PtpAffx.77210.1.S1_at	brown	50.8266
PtpAffx.63777.1.A1_a_at	brown	50.8052
PtpAffx.13687.1.S1_at	brown	50.6027
PtpAffx.29356.1.S1_at	brown	50.3988
PtpAffx.92366.1.S1_at	brown	50.2332
PtpAffx.28701.1.S1_at	brown	49.8886
PtpAffx.201205.1.S1_at	brown	49.8099
PtpAffx.8582.3.S1_a_at	green	19.2147
PtpAffx.157935.1.S1_at	green	18.7219
Ptp.5808.1.S1_at	green	18.6125
PtpAffx.67491.1.S1_at	green	18.2865
PtpAffx.224653.1.S1_s_at	green	17.8221
PtpAffx.128756.1.S1_at	green	17.7006
PtpAffx.34991.1.A1_at	green	17.5249
PtpAffx.3761.4.S1_at	green	17.0867
PtpAffx.8382.2.A1_s_at	green	16.7397
PtpAffx.9932.3.S1_a_at	green	16.6894
PtpAffx.214284.1.S1_at	turquoise	186.811
PtpAffx.143354.1.S1_s_at	turquoise	180.138
PtpAffx.7.2.A1_s_at	turquoise	177.782
PtpAffx.35650.1.A1_at	turquoise	175.242
PtpAffx.50371.1.A1_s_at	turquoise	173.508
PtpAffx.206862.1.S1_s_at	turquoise	172.34
Ptp.4554.1.S1_s_at	turquoise	171.762
PtpAffx.1025.2.A1_x_at	turquoise	171.741
Ptp.515.1.S1_s_at	turquoise	171.564
Ptp.6498.1.S1_s_at	turquoise	170.568
PtpAffx.935.1.S1_at	yellow	25.6653
PtpAffx.20182.1.A1_s_at	yellow	25.4881
PtpAffx.38456.1.A1_at	yellow	23.9759
PtpAffx.67669.1.A1_at	yellow	23.7697
Ptp.4269.1.A1_a_at	yellow	23.4281
Ptp.6236.1.S1_at	yellow	23.0992
PtpAffx.116172.1.S1_s_at	yellow	22.8427
PtpAffx.207248.1.S1_at	yellow	22.8
PtpAffx.62938.1.A1_at	yellow	22.7218
PtpAffx.28591.1.A1_a_at	yellow	22.6904

## Sheet: Table S10
Table S10. List of gene pairs with significantly coexpression changes between normal and stress conditions.
gene	gene	FDR
Ptp.1010.1.A1_s_at	PtpAffx.111967.1.S1_at	0.00396407
Ptp.1015.1.S1_at	PtpAffx.159092.1.S1_a_at	0.00834731
Ptp.1015.1.S1_at	PtpAffx.159092.1.S1_at	0.00162783
Ptp.1015.1.S1_at	PtpAffx.220947.1.S1_x_at	0.00264777
Ptp.1015.1.S1_at	PtpAffx.55456.1.A1_at	0.00677669
Ptp.102.2.S1_a_at	PtpAffx.4434.1.S1_s_at	0.0077133
Ptp.1021.1.A1_at	Ptp.4932.1.S1_s_at	0.00882779
Ptp.1021.1.A1_at	Ptp.5337.1.S1_at	0.00573261
Ptp.1021.1.A1_at	Ptp.5368.1.S1_s_at	0.00267326
Ptp.1021.1.A1_at	Ptp.5444.1.S1_at	0.00404563
Ptp.1021.1.A1_at	Ptp.5997.1.S1_at	0.00732166
Ptp.1021.1.A1_at	PtpAffx.160238.1.A1_at	0.00642823
Ptp.1021.1.A1_at	PtpAffx.18595.1.S1_at	0.0065363
Ptp.1021.1.A1_at	PtpAffx.19546.1.S1_at	0.000112652
Ptp.1021.1.A1_at	PtpAffx.19546.1.S1_s_at	0.000151219
Ptp.1021.1.A1_at	PtpAffx.207791.1.S1_at	0.0093992
Ptp.1021.1.A1_at	PtpAffx.209025.1.S1_at	0.00208846
Ptp.1021.1.A1_at	PtpAffx.223327.1.S1_at	0.00723155
Ptp.1021.1.A1_at	PtpAffx.258.3.A1_a_at	0.00375582
Ptp.1021.1.A1_at	PtpAffx.69308.1.A1_at	0.00958034
Ptp.1021.1.A1_at	PtpAffx.69641.1.A1_at	0.00584542
Ptp.1022.1.S1_at	Ptp.3628.2.S1_s_at	0.00246576
Ptp.1022.1.S1_at	Ptp.5444.1.S1_at	0.0033035
Ptp.1022.1.S1_at	Ptp.5444.1.S1_x_at	0.00337546
Ptp.1022.1.S1_at	PtpAffx.208811.1.S1_s_at	0.00916135
Ptp.1022.1.S1_at	PtpAffx.3558.1.S1_a_at	0.00724933
Ptp.1022.1.S1_at	PtpAffx.5539.2.S1_a_at	0.00692971
Ptp.1022.1.S1_x_at	Ptp.3628.2.S1_s_at	0.00406435
Ptp.1023.1.A1_s_at	Ptp.4899.1.S1_s_at	0.00126246
Ptp.1023.1.A1_s_at	PtpAffx.90973.1.A1_at	0.00620072
Ptp.1024.1.A1_at	Ptp.288.1.A1_s_at	0.00308379
Ptp.1024.1.A1_at	PtpAffx.221135.1.S1_at	0.0029771
Ptp.1024.1.A1_at	PtpAffx.50850.1.A1_at	0.00625838
Ptp.1027.1.A1_at	PtpAffx.390.1.A1_s_at	0.00574674
Ptp.1030.1.A1_at	Ptp.5026.1.S1_at	0.00239961
Ptp.1030.1.A1_at	PtpAffx.19546.1.S1_at	0.00310119
Ptp.1030.1.A1_at	PtpAffx.19546.1.S1_s_at	0.00766909
Ptp.1030.1.A1_at	PtpAffx.209750.1.S1_at	0.00951399
Ptp.1032.1.S1_at	Ptp.4769.1.S1_at	0.00379851
Ptp.1032.1.S1_at	Ptp.5617.1.S1_s_at	0.000270293
Ptp.1032.1.S1_at	Ptp.6118.1.S1_a_at	0.00144039
Ptp.1032.1.S1_at	Ptp.90.1.S1_s_at	0.00467288
Ptp.1032.1.S1_at	PtpAffx.25142.1.A1_at	0.00489995
Ptp.1032.1.S1_at	PtpAffx.689.1.S1_at	0.00115221
Ptp.1032.1.S1_at	PtpAffx.8343.2.A1_a_at	0.00835259
Ptp.1034.1.A1_at	PtpAffx.43184.1.S1_a_at	0.00952817
Ptp.1037.2.S1_a_at	PtpAffx.203315.1.S1_at	0.006157
Ptp.1037.2.S1_a_at	PtpAffx.205202.1.S1_at	0.00509032
Ptp.1039.1.A1_at	PtpAffx.212376.1.S1_at	0.00328558
Ptp.1042.1.A1_at	PtpAffx.150696.1.S1_at	0.00651856
Ptp.1042.1.A1_at	PtpAffx.61197.1.A1_at	0.00906415
Ptp.1043.1.A1_at	PtpAffx.217245.1.S1_s_at	0.00810008
Ptp.1049.1.S1_at	PtpAffx.149919.1.S1_at	0.00944309
Ptp.1049.1.S1_at	PtpAffx.38514.1.A1_a_at	0.00573014
Ptp.105.1.S1_s_at	Ptp.5444.1.S1_at	0.00495747
Ptp.105.1.S1_s_at	PtpAffx.208811.1.S1_s_at	0.00150179
Ptp.105.1.S1_s_at	PtpAffx.8880.1.S1_at	0.00775165
Ptp.1055.1.S1_at	PtpAffx.129245.1.S1_at	0.00685222
Ptp.1055.1.S1_at	PtpAffx.249.260.A1_a_at	0.00508336
Ptp.1055.1.S1_at	PtpAffx.2721.1.A1_at	0.0040801
Ptp.1055.1.S1_at	PtpAffx.45844.1.A1_at	0.00633361
Ptp.1058.1.A1_s_at	PtpAffx.209534.1.S1_at	0.00377015
Ptp.1065.1.S1_at	PtpAffx.25818.1.S1_at	0.00411049
Ptp.1065.1.S1_at	PtpAffx.29892.1.S1_s_at	0.00817934
Ptp.1067.1.S1_s_at	PtpAffx.109947.1.A1_at	0.00390194
Ptp.1074.1.S1_s_at	PtpAffx.136361.1.S1_s_at	0.00307702
Ptp.1078.1.S1_at	PtpAffx.10840.2.A1_a_at	0.00684033
Ptp.1078.1.S1_at	PtpAffx.201261.1.S1_at	0.00358387
Ptp.1079.1.S1_at	Ptp.2126.1.S1_at	0.00857123
Ptp.1079.1.S1_at	PtpAffx.7909.2.A1_a_at	0.0063905
Ptp.1082.1.A1_a_at	PtpAffx.56981.3.S1_at	0.00758081
Ptp.1082.1.A1_at	PtpAffx.208811.1.S1_s_at	0.00112751
Ptp.1082.1.A1_at	PtpAffx.249.50.S1_x_at	0.00558302
Ptp.1083.1.S1_at	PtpAffx.207364.1.S1_at	0.00878456
Ptp.1084.1.A1_at	Ptp.2545.1.S1_x_at	0.00936193
Ptp.1090.1.S1_at	PtpAffx.141101.1.A1_at	0.00851606
Ptp.1092.1.A1_at	Ptp.1974.1.S1_at	0.0057568
Ptp.1092.1.A1_at	Ptp.3438.1.S1_at	0.00711574
Ptp.1092.1.A1_at	PtpAffx.113782.1.S1_s_at	0.0022447
Ptp.1092.1.A1_at	PtpAffx.122853.1.S1_at	0.00616658
Ptp.1092.1.A1_at	PtpAffx.124599.1.S1_at	0.00613021
Ptp.1092.1.A1_at	PtpAffx.1670.1.S1_a_at	0.00535306
Ptp.1092.1.A1_at	PtpAffx.1670.2.A1_at	0.00123279
Ptp.1092.1.A1_at	PtpAffx.201937.1.S1_at	0.00672327
Ptp.1092.1.A1_at	PtpAffx.221026.1.S1_at	0.00858633
Ptp.1092.1.A1_at	PtpAffx.22429.2.A1_a_at	0.00678295
Ptp.1092.1.A1_at	PtpAffx.24171.1.A1_at	0.00344001
Ptp.1092.1.A1_at	PtpAffx.34170.1.S1_at	0.00301192
Ptp.1092.1.A1_at	PtpAffx.48244.1.A1_at	0.00422511
Ptp.1092.1.A1_at	PtpAffx.50041.2.A1_a_at	0.00701634
Ptp.1092.1.A1_at	PtpAffx.5963.1.S1_s_at	0.00483633
Ptp.1092.1.A1_at	PtpAffx.61511.1.A1_at	0.000902409
Ptp.1092.1.A1_at	PtpAffx.675.1.S1_at	0.00125737
Ptp.1092.1.A1_at	PtpAffx.70792.1.S1_s_at	0.00685118
Ptp.1092.1.A1_at	PtpAffx.87993.1.S1_a_at	0.00364388
Ptp.1094.1.S1_s_at	Ptp.1448.2.S1_x_at	0.00881245
Ptp.1094.1.S1_s_at	Ptp.7220.1.S1_s_at	0.00807137
Ptp.1094.1.S1_s_at	PtpAffx.160224.1.A1_s_at	0.00666455
Ptp.1094.1.S1_s_at	PtpAffx.18251.2.A1_a_at	0.00365812
Ptp.1094.1.S1_s_at	PtpAffx.209366.1.S1_at	0.00742675
Ptp.1094.1.S1_s_at	PtpAffx.216734.1.S1_at	0.00392978
Ptp.1094.1.S1_s_at	PtpAffx.31440.1.A1_a_at	0.00554569
Ptp.1094.1.S1_s_at	PtpAffx.4864.1.A1_at	0.00680393
Ptp.1094.1.S1_s_at	PtpAffx.5177.1.S1_at	0.00152985
Ptp.1098.1.A1_at	Ptp.5617.1.S1_s_at	0.00991567
Ptp.1098.1.A1_at	Ptp.5850.1.S1_s_at	0.00636669
Ptp.1098.1.A1_at	Ptp.6118.1.S1_a_at	0.0028873
Ptp.1098.1.A1_at	PtpAffx.200245.1.S1_at	0.000114854
Ptp.1098.1.A1_at	PtpAffx.207596.1.S1_at	0.00869122
Ptp.1098.1.A1_at	PtpAffx.221984.1.S1_at	0.00925747
Ptp.1098.1.A1_at	PtpAffx.25142.1.A1_at	0.000219284
Ptp.1098.1.A1_at	PtpAffx.51608.1.A1_at	0.00272103
Ptp.1098.1.A1_at	PtpAffx.689.1.S1_at	0.0034013
Ptp.110.1.S1_at	Ptp.4645.1.S1_at	0.00800414
Ptp.110.1.S1_at	PtpAffx.10507.1.A1_at	0.00850109
Ptp.110.1.S1_at	PtpAffx.140479.1.A1_at	0.00358287
Ptp.110.1.S1_at	PtpAffx.203598.1.S1_x_at	4.26184e-05
Ptp.110.1.S1_at	PtpAffx.209266.1.S1_at	0.00460601
Ptp.110.1.S1_at	PtpAffx.60655.1.S1_at	0.000346245
Ptp.110.1.S1_at	PtpAffx.79954.1.S1_at	0.000114514
Ptp.1100.1.A1_at	Ptp.4855.1.S1_at	0.00983997
Ptp.1105.2.A1_s_at	PtpAffx.2700.1.A1_at	0.00686305
Ptp.1107.1.A1_at	PtpAffx.4986.1.S1_s_at	0.00581043
Ptp.1108.1.A1_a_at	PtpAffx.203933.1.S1_at	0.00944309
Ptp.1108.1.A1_s_at	Ptp.1140.1.A1_at	0.00700494
Ptp.1108.1.A1_s_at	Ptp.1191.1.A1_at	0.00328558
Ptp.1108.1.A1_s_at	Ptp.1366.1.A1_s_at	0.00484843
Ptp.1108.1.A1_s_at	Ptp.1366.2.S1_s_at	0.00415505
Ptp.1108.1.A1_s_at	Ptp.1492.2.S1_x_at	0.00811594
Ptp.1108.1.A1_s_at	Ptp.1618.1.A1_at	0.00144347
Ptp.1108.1.A1_s_at	Ptp.216.1.A1_at	0.0074037
Ptp.1108.1.A1_s_at	Ptp.2263.1.S1_s_at	0.00147481
Ptp.1108.1.A1_s_at	Ptp.2341.1.S1_at	0.00613791
Ptp.1108.1.A1_s_at	Ptp.2416.2.S1_s_at	0.00541706
Ptp.1108.1.A1_s_at	Ptp.2599.1.S1_at	0.0037426
Ptp.1108.1.A1_s_at	Ptp.2638.1.A1_at	0.00808703
Ptp.1108.1.A1_s_at	Ptp.2916.1.S1_at	0.00441571
Ptp.1108.1.A1_s_at	Ptp.3022.1.A1_s_at	0.00707603
Ptp.1108.1.A1_s_at	Ptp.3450.1.S1_at	0.00338285
Ptp.1108.1.A1_s_at	Ptp.3705.1.A1_s_at	0.0065455
Ptp.1108.1.A1_s_at	Ptp.3954.1.S1_a_at	0.00868751
Ptp.1108.1.A1_s_at	Ptp.4051.1.S1_at	0.0050806
Ptp.1108.1.A1_s_at	Ptp.4110.2.S1_s_at	0.0091812
Ptp.1108.1.A1_s_at	Ptp.4365.1.S1_at	0.00786959
Ptp.1108.1.A1_s_at	Ptp.461.1.S1_x_at	0.00290905
Ptp.1108.1.A1_s_at	Ptp.470.1.S1_at	0.00666801
Ptp.1108.1.A1_s_at	Ptp.4812.1.S1_at	0.00201627
Ptp.1108.1.A1_s_at	Ptp.5058.1.A1_at	0.00505868
Ptp.1108.1.A1_s_at	Ptp.5261.1.S1_s_at	0.00975356
Ptp.1108.1.A1_s_at	Ptp.5492.3.S1_s_at	0.00174343
Ptp.1108.1.A1_s_at	Ptp.5502.2.S1_at	0.00749087
Ptp.1108.1.A1_s_at	Ptp.5839.1.S1_s_at	0.0084978
Ptp.1108.1.A1_s_at	Ptp.6180.1.S1_s_at	0.00317327
Ptp.1108.1.A1_s_at	Ptp.6317.1.S1_at	0.00333187
Ptp.1108.1.A1_s_at	Ptp.7100.1.A1_s_at	0.0099544
Ptp.1108.1.A1_s_at	Ptp.7203.1.S1_s_at	0.00279204
Ptp.1108.1.A1_s_at	Ptp.7216.3.S1_s_at	0.00192097
Ptp.1108.1.A1_s_at	Ptp.7329.1.S1_at	0.000142959
Ptp.1108.1.A1_s_at	Ptp.759.1.S1_at	0.00884847
Ptp.1108.1.A1_s_at	Ptp.94.1.S1_at	0.00806847
Ptp.1108.1.A1_s_at	PtpAffx.100452.1.S1_at	0.00760223
Ptp.1108.1.A1_s_at	PtpAffx.10090.1.S1_at	0.00202709
Ptp.1108.1.A1_s_at	PtpAffx.1025.2.A1_x_at	0.00149124
Ptp.1108.1.A1_s_at	PtpAffx.104298.1.S1_at	0.00813114
Ptp.1108.1.A1_s_at	PtpAffx.107746.1.A1_at	0.00885819
Ptp.1108.1.A1_s_at	PtpAffx.107925.1.A1_at	0.00664638
Ptp.1108.1.A1_s_at	PtpAffx.10948.1.S1_a_at	0.00474211
Ptp.1108.1.A1_s_at	PtpAffx.112519.1.S1_s_at	0.00174364
Ptp.1108.1.A1_s_at	PtpAffx.11424.1.A1_s_at	0.00197863
Ptp.1108.1.A1_s_at	PtpAffx.11991.2.S1_s_at	0.00777155
Ptp.1108.1.A1_s_at	PtpAffx.119968.1.S1_s_at	0.00451732
Ptp.1108.1.A1_s_at	PtpAffx.120454.1.A1_at	0.00820841
Ptp.1108.1.A1_s_at	PtpAffx.12086.1.S1_a_at	0.00972475
Ptp.1108.1.A1_s_at	PtpAffx.121265.1.A1_s_at	0.00970286
Ptp.1108.1.A1_s_at	PtpAffx.131745.1.S1_at	0.00739662
Ptp.1108.1.A1_s_at	PtpAffx.134941.1.A1_at	0.00202709
Ptp.1108.1.A1_s_at	PtpAffx.136738.1.S1_s_at	0.00701282
Ptp.1108.1.A1_s_at	PtpAffx.13775.2.A1_at	0.00891282
Ptp.1108.1.A1_s_at	PtpAffx.154543.2.A1_at	0.00384026
Ptp.1108.1.A1_s_at	PtpAffx.1572.1.S1_at	0.00589631
Ptp.1108.1.A1_s_at	PtpAffx.159205.1.A1_at	0.00443956
Ptp.1108.1.A1_s_at	PtpAffx.163405.1.S1_at	0.00512899
Ptp.1108.1.A1_s_at	PtpAffx.16691.2.S1_a_at	0.00570367
Ptp.1108.1.A1_s_at	PtpAffx.18310.1.A1_at	0.00510883
Ptp.1108.1.A1_s_at	PtpAffx.20150.1.S1_s_at	0.00757154
Ptp.1108.1.A1_s_at	PtpAffx.204926.1.S1_at	0.00586715
Ptp.1108.1.A1_s_at	PtpAffx.207276.1.S1_at	0.00532393
Ptp.1108.1.A1_s_at	PtpAffx.210940.1.S1_at	0.00993389
Ptp.1108.1.A1_s_at	PtpAffx.211669.1.S1_x_at	0.0097099
Ptp.1108.1.A1_s_at	PtpAffx.211740.1.S1_at	0.00460074
Ptp.1108.1.A1_s_at	PtpAffx.212971.1.S1_s_at	0.00927197
Ptp.1108.1.A1_s_at	PtpAffx.213162.1.S1_x_at	0.0079617
Ptp.1108.1.A1_s_at	PtpAffx.214245.1.S1_a_at	0.00233753
Ptp.1108.1.A1_s_at	PtpAffx.214567.1.S1_s_at	0.0058768
Ptp.1108.1.A1_s_at	PtpAffx.2146.1.A1_at	0.00648463
Ptp.1108.1.A1_s_at	PtpAffx.215266.1.S1_at	0.00243176
Ptp.1108.1.A1_s_at	PtpAffx.221118.1.S1_at	0.000668825
Ptp.1108.1.A1_s_at	PtpAffx.224648.1.S1_at	0.00635274
Ptp.1108.1.A1_s_at	PtpAffx.2311.1.S1_s_at	0.00921604
Ptp.1108.1.A1_s_at	PtpAffx.24751.1.A1_at	0.00995251
Ptp.1108.1.A1_s_at	PtpAffx.249.113.S1_at	0.00745101
Ptp.1108.1.A1_s_at	PtpAffx.25435.1.A1_x_at	0.00249074
Ptp.1108.1.A1_s_at	PtpAffx.26840.1.S1_at	0.00546789
Ptp.1108.1.A1_s_at	PtpAffx.29457.1.S1_s_at	0.00408655
Ptp.1108.1.A1_s_at	PtpAffx.35332.1.S1_s_at	0.00507437
Ptp.1108.1.A1_s_at	PtpAffx.3645.1.S1_at	0.00667183
Ptp.1108.1.A1_s_at	PtpAffx.3763.1.S1_at	0.0038223
Ptp.1108.1.A1_s_at	PtpAffx.38086.1.A1_s_at	0.00466591
Ptp.1108.1.A1_s_at	PtpAffx.41350.1.A1_at	0.000458984
Ptp.1108.1.A1_s_at	PtpAffx.42195.1.S1_at	0.00519397
Ptp.1108.1.A1_s_at	PtpAffx.4325.1.S1_at	0.00506953
Ptp.1108.1.A1_s_at	PtpAffx.44301.1.A1_s_at	0.00604813
Ptp.1108.1.A1_s_at	PtpAffx.44490.1.A1_at	0.00959879
Ptp.1108.1.A1_s_at	PtpAffx.44531.1.A1_at	0.00657355
Ptp.1108.1.A1_s_at	PtpAffx.44748.1.S1_at	0.00631076
Ptp.1108.1.A1_s_at	PtpAffx.48794.1.S1_s_at	0.0014986
Ptp.1108.1.A1_s_at	PtpAffx.48824.1.S1_at	0.00234848
Ptp.1108.1.A1_s_at	PtpAffx.491.3.S1_at	0.00695626
Ptp.1108.1.A1_s_at	PtpAffx.49484.1.A1_s_at	0.00183787
Ptp.1108.1.A1_s_at	PtpAffx.5435.2.S1_at	0.00561031
Ptp.1108.1.A1_s_at	PtpAffx.54404.1.S1_s_at	0.00724829
Ptp.1108.1.A1_s_at	PtpAffx.57163.1.A1_at	0.00593786
Ptp.1108.1.A1_s_at	PtpAffx.57355.1.S1_at	0.00426147
Ptp.1108.1.A1_s_at	PtpAffx.5746.2.S1_x_at	0.00445199
Ptp.1108.1.A1_s_at	PtpAffx.61197.1.A1_at	0.00285478
Ptp.1108.1.A1_s_at	PtpAffx.61209.1.A1_at	0.00227375
Ptp.1108.1.A1_s_at	PtpAffx.63692.1.A1_at	0.00518942
Ptp.1108.1.A1_s_at	PtpAffx.65560.1.S1_at	0.00891831
Ptp.1108.1.A1_s_at	PtpAffx.82465.1.A1_at	0.00830456
Ptp.1108.1.A1_s_at	PtpAffx.83486.1.S1_at	0.0084184
Ptp.1108.1.A1_s_at	PtpAffx.87960.1.S1_s_at	0.00799271
Ptp.1108.1.A1_s_at	PtpAffx.891.16.A1_at	0.00908554
Ptp.1108.1.A1_s_at	PtpAffx.209092.1.S1_at	0.0098456
Ptp.1108.2.A1_at	PtpAffx.49413.1.S1_at	0.00689393
Ptp.1108.2.A1_at	PtpAffx.66631.1.S1_a_at	0.0052853
Ptp.1109.1.A1_at	PtpAffx.112424.1.S1_s_at	0.00891834
Ptp.1109.1.A1_at	PtpAffx.203315.1.S1_at	0.00161072
Ptp.1110.1.A1_s_at	Ptp.2282.1.S1_a_at	0.00585062
Ptp.1110.1.A1_s_at	Ptp.6257.1.S1_at	0.00910256
Ptp.1110.1.A1_s_at	PtpAffx.105219.1.S1_at	0.00732074
Ptp.1110.1.A1_s_at	PtpAffx.11424.1.A1_s_at	0.00426217
Ptp.1110.1.A1_s_at	PtpAffx.249.278.A1_s_at	0.00865126
Ptp.1110.1.A1_s_at	PtpAffx.38017.2.S1_a_at	0.00923451
Ptp.1110.1.A1_s_at	PtpAffx.41350.1.A1_at	0.00789536
Ptp.1113.1.S1_at	PtpAffx.103958.1.S1_at	0.00490049
Ptp.1114.1.S1_at	PtpAffx.58664.1.S1_at	0.00885673
Ptp.1133.2.A1_a_at	PtpAffx.52939.1.S1_at	0.00313968
Ptp.1137.1.S1_at	PtpAffx.149919.1.S1_at	0.00547871
Ptp.1140.1.A1_at	Ptp.1160.1.A1_at	0.00997504
Ptp.1140.1.A1_at	Ptp.2647.2.S1_a_at	0.00670358
Ptp.1140.1.A1_at	Ptp.5803.1.S1_at	0.00835098
Ptp.1140.1.A1_at	Ptp.7027.1.S1_at	0.00821057
Ptp.1140.1.A1_at	PtpAffx.100051.1.A1_at	0.00752499
Ptp.1140.1.A1_at	PtpAffx.106733.1.A1_at	0.00701282
Ptp.1140.1.A1_at	PtpAffx.10843.1.A1_at	0.00571013
Ptp.1140.1.A1_at	PtpAffx.11064.1.A1_a_at	0.005387
Ptp.1140.1.A1_at	PtpAffx.132676.1.S1_s_at	0.00968501
Ptp.1140.1.A1_at	PtpAffx.149927.1.S1_at	0.00543748
Ptp.1140.1.A1_at	PtpAffx.18595.1.S1_a_at	0.00244379
Ptp.1140.1.A1_at	PtpAffx.18595.1.S1_at	0.000654825
Ptp.1140.1.A1_at	PtpAffx.4082.1.S1_at	0.00516048
Ptp.1140.1.A1_at	PtpAffx.4082.1.S1_s_at	0.000163334
Ptp.1140.1.A1_at	PtpAffx.6485.1.S1_at	0.00959251
Ptp.1140.1.A1_at	PtpAffx.7785.1.A1_at	0.00892262
Ptp.1140.1.A1_at	PtpAffx.9185.1.S1_s_at	0.00249852
Ptp.1140.1.A1_at	PtpAffx.99162.1.S1_at	0.00324276
Ptp.1145.1.A1_at	Ptp.1834.1.A1_at	0.00863825
Ptp.1145.1.A1_at	Ptp.2339.1.S1_at	0.00869724
Ptp.1145.1.A1_at	Ptp.2582.1.S1_s_at	0.00612484
Ptp.1145.1.A1_at	Ptp.275.2.S1_s_at	0.0075263
Ptp.1145.1.A1_at	Ptp.5119.1.S1_s_at	0.00826223
Ptp.1145.1.A1_at	Ptp.6670.1.S1_at	0.00559702
Ptp.1145.1.A1_at	Ptp.76.1.S1_s_at	0.00707833
Ptp.1145.1.A1_at	PtpAffx.117004.2.S1_at	0.00686305
Ptp.1145.1.A1_at	PtpAffx.120153.1.S1_s_at	0.00937194
Ptp.1145.1.A1_at	PtpAffx.130974.1.S1_at	0.00949604
Ptp.1145.1.A1_at	PtpAffx.200988.1.S1_at	0.00723785
Ptp.1145.1.A1_at	PtpAffx.209025.1.S1_at	0.00631076
Ptp.1145.1.A1_at	PtpAffx.212971.1.S1_at	0.00640647
Ptp.1145.1.A1_at	PtpAffx.30904.1.A1_at	0.00508957
Ptp.1145.1.A1_at	PtpAffx.503.2.S1_at	0.00766749
Ptp.1145.1.A1_at	PtpAffx.53336.1.A1_at	0.00388496
Ptp.1145.1.A1_at	PtpAffx.69641.1.A1_at	0.00983431
Ptp.1151.1.S1_a_at	Ptp.5997.1.S1_at	0.00322325
Ptp.1151.1.S1_a_at	PtpAffx.79920.1.A1_at	0.00515213
Ptp.1151.1.S1_s_at	PtpAffx.79920.1.A1_at	0.00420242
Ptp.1151.1.S1_s_at	PtpAffx.8332.1.S1_at	0.00778652
Ptp.1151.1.S1_s_at	PtpAffx.89966.1.S1_a_at	0.00917025
Ptp.1152.1.S1_s_at	PtpAffx.209244.1.S1_s_at	0.00147333
Ptp.1152.1.S1_s_at	PtpAffx.37919.1.A1_at	0.00520278
Ptp.1155.1.S1_at	PtpAffx.153669.1.A1_s_at	0.00546789
Ptp.1155.1.S1_at	PtpAffx.75139.1.S1_at	0.00831391
Ptp.1160.1.A1_at	Ptp.1618.1.A1_at	0.00162783
Ptp.1160.1.A1_at	Ptp.2081.1.A1_s_at	0.00868911
Ptp.1160.1.A1_at	Ptp.714.1.A1_a_at	0.00526892
Ptp.1160.1.A1_at	Ptp.759.1.S1_at	0.0084532
Ptp.1160.1.A1_at	PtpAffx.105219.1.S1_at	0.00623068
Ptp.1160.1.A1_at	PtpAffx.112519.1.S1_s_at	0.00543683
Ptp.1160.1.A1_at	PtpAffx.134941.1.A1_at	0.00955372
Ptp.1160.1.A1_at	PtpAffx.136738.1.S1_s_at	0.00512239
Ptp.1160.1.A1_at	PtpAffx.18310.1.A1_at	0.00430857
Ptp.1160.1.A1_at	PtpAffx.208811.1.S1_s_at	0.00507332
Ptp.1160.1.A1_at	PtpAffx.21710.3.A1_at	0.00959269
Ptp.1160.1.A1_at	PtpAffx.26840.1.S1_at	0.00838256
Ptp.1161.1.S1_s_at	PtpAffx.10261.1.S1_at	0.00877723
Ptp.1161.1.S1_s_at	PtpAffx.11064.3.S1_at	0.00665704
Ptp.1161.1.S1_s_at	PtpAffx.31831.1.S1_at	0.00507306
Ptp.1161.1.S1_s_at	PtpAffx.90112.1.S1_s_at	0.00617249
Ptp.1162.1.A1_at	PtpAffx.211808.1.S1_s_at	0.00795316
Ptp.1168.2.A1_s_at	PtpAffx.204884.1.S1_x_at	0.00685699
Ptp.1172.1.S1_s_at	Ptp.4899.1.S1_s_at	0.00879228
Ptp.1184.1.A1_a_at	PtpAffx.421.1.A1_at	0.00274089
Ptp.1184.2.A1_at	PtpAffx.217385.1.S1_at	0.00885613
Ptp.1190.1.S1_at	PtpAffx.212182.1.S1_at	0.00908816
Ptp.1190.1.S1_at	PtpAffx.50850.1.A1_at	0.00811094
Ptp.1191.1.A1_at	PtpAffx.18595.1.S1_at	0.00514009
Ptp.1191.1.A1_at	PtpAffx.209025.1.S1_at	0.00521529
Ptp.1191.1.A1_at	PtpAffx.212376.1.S1_at	0.00439043
Ptp.1191.1.A1_at	PtpAffx.212796.1.S1_at	0.00929571
Ptp.1191.1.A1_at	PtpAffx.220081.1.S1_at	0.00626791
Ptp.1195.1.S1_at	Ptp.4130.1.S1_s_at	0.00700114
Ptp.1198.1.A1_s_at	Ptp.7220.1.S1_s_at	0.00607845
Ptp.1198.1.A1_s_at	PtpAffx.15442.1.A1_a_at	0.00626019
Ptp.1203.1.A1_s_at	Ptp.5997.1.S1_at	0.000758374
Ptp.1203.1.A1_s_at	Ptp.6371.1.S1_at	0.00875562
Ptp.1203.1.A1_s_at	Ptp.7530.1.S1_x_at	0.00279029
Ptp.1203.1.A1_s_at	PtpAffx.11998.1.A1_at	0.00331987
Ptp.1203.1.A1_s_at	PtpAffx.133018.1.S1_s_at	0.00165166
Ptp.1203.1.A1_s_at	PtpAffx.209025.1.S1_at	0.00218594
Ptp.1203.1.A1_s_at	PtpAffx.54604.1.S1_at	0.00799214
Ptp.1203.1.A1_s_at	PtpAffx.7924.1.S1_at	0.00653993
Ptp.1203.1.A1_s_at	PtpAffx.79920.1.A1_at	0.00964132
Ptp.1204.1.A1_at	PtpAffx.222842.1.S1_at	0.00637534
Ptp.1206.1.A1_at	PtpAffx.211804.1.S1_s_at	0.00879296
Ptp.1207.1.S1_at	Ptp.76.1.S1_s_at	0.006193
Ptp.1207.1.S1_at	PtpAffx.209025.1.S1_at	0.00400321
Ptp.1215.1.A1_at	PtpAffx.249.39.A1_x_at	0.00865232
Ptp.1216.1.A1_s_at	Ptp.1834.1.A1_at	0.000337696
Ptp.1216.1.A1_s_at	Ptp.2582.1.S1_s_at	0.00602805
Ptp.1216.1.A1_s_at	Ptp.3628.2.S1_s_at	0.00555821
Ptp.1216.1.A1_s_at	Ptp.5368.1.S1_s_at	0.00850532
Ptp.1216.1.A1_s_at	Ptp.5410.1.S1_s_at	0.00860371
Ptp.1216.1.A1_s_at	Ptp.5510.1.S1_at	0.00645831
Ptp.1216.1.A1_s_at	Ptp.5997.1.S1_at	0.00967449
Ptp.1216.1.A1_s_at	Ptp.600.1.S1_at	0.00991703
Ptp.1216.1.A1_s_at	Ptp.7140.1.S1_at	0.00374674
Ptp.1216.1.A1_s_at	Ptp.8.1.A1_s_at	0.00517771
Ptp.1216.1.A1_s_at	PtpAffx.11696.1.S1_s_at	0.00863825
Ptp.1216.1.A1_s_at	PtpAffx.11745.1.A1_at	0.00537785
Ptp.1216.1.A1_s_at	PtpAffx.123395.1.S1_at	0.00684164
Ptp.1216.1.A1_s_at	PtpAffx.131745.1.S1_at	0.00114575
Ptp.1216.1.A1_s_at	PtpAffx.13679.1.A1_at	0.00453711
Ptp.1216.1.A1_s_at	PtpAffx.14056.1.S1_at	0.00829419
Ptp.1216.1.A1_s_at	PtpAffx.147427.1.A1_at	0.00138357
Ptp.1216.1.A1_s_at	PtpAffx.147944.1.S1_s_at	0.00155162
Ptp.1216.1.A1_s_at	PtpAffx.17440.1.S1_at	0.00844678
Ptp.1216.1.A1_s_at	PtpAffx.18075.1.S1_at	0.00988504
Ptp.1216.1.A1_s_at	PtpAffx.19546.1.S1_at	0.00911466
Ptp.1216.1.A1_s_at	PtpAffx.206696.1.S1_s_at	0.00645831
Ptp.1216.1.A1_s_at	PtpAffx.208811.1.S1_s_at	0.00678814
Ptp.1216.1.A1_s_at	PtpAffx.209244.1.S1_s_at	0.00569933
Ptp.1216.1.A1_s_at	PtpAffx.211754.1.S1_at	0.00103581
Ptp.1216.1.A1_s_at	PtpAffx.212948.1.S1_at	0.00592701
Ptp.1216.1.A1_s_at	PtpAffx.214314.1.S1_s_at	0.00916675
Ptp.1216.1.A1_s_at	PtpAffx.217382.1.S1_at	0.00290373
Ptp.1216.1.A1_s_at	PtpAffx.217382.1.S1_s_at	0.00928596
Ptp.1216.1.A1_s_at	PtpAffx.219982.1.S1_s_at	0.00494386
Ptp.1216.1.A1_s_at	PtpAffx.26642.1.S1_at	0.0057626
Ptp.1216.1.A1_s_at	PtpAffx.26968.3.S1_at	0.00292037
Ptp.1216.1.A1_s_at	PtpAffx.27692.1.A1_at	0.00934557
Ptp.1216.1.A1_s_at	PtpAffx.2772.1.S1_at	0.00700114
Ptp.1216.1.A1_s_at	PtpAffx.283.5.A1_x_at	0.00203809
Ptp.1216.1.A1_s_at	PtpAffx.30949.2.A1_a_at	0.00291414
Ptp.1216.1.A1_s_at	PtpAffx.3441.1.S1_at	0.000353936
Ptp.1216.1.A1_s_at	PtpAffx.4082.1.S1_at	0.00718438
Ptp.1216.1.A1_s_at	PtpAffx.4082.1.S1_s_at	0.00262768
Ptp.1216.1.A1_s_at	PtpAffx.51659.1.A1_at	0.00927703
Ptp.1216.1.A1_s_at	PtpAffx.52144.1.S1_at	0.00461933
Ptp.1216.1.A1_s_at	PtpAffx.5590.2.S1_s_at	0.00937824
Ptp.1216.1.A1_s_at	PtpAffx.56004.1.A1_at	0.000332493
Ptp.1216.1.A1_s_at	PtpAffx.56823.1.S1_at	0.00975548
Ptp.1216.1.A1_s_at	PtpAffx.5770.1.S1_s_at	0.00341312
Ptp.1216.1.A1_s_at	PtpAffx.581.2.S1_at	0.00585306
Ptp.1216.1.A1_s_at	PtpAffx.61197.1.A1_at	0.00611346
Ptp.1216.1.A1_s_at	PtpAffx.6308.1.S1_at	0.00133303
Ptp.1216.1.A1_s_at	PtpAffx.6485.1.S1_at	0.00019643
Ptp.1216.1.A1_s_at	PtpAffx.66249.1.S1_at	0.00902823
Ptp.1216.1.A1_s_at	PtpAffx.66631.1.S1_a_at	0.00747027
Ptp.1216.1.A1_s_at	PtpAffx.78925.1.A1_s_at	0.00225149
Ptp.1216.1.A1_s_at	PtpAffx.82465.1.A1_at	0.00731588
Ptp.1216.1.A1_s_at	PtpAffx.82864.1.A1_s_at	0.00390937
Ptp.1216.1.A1_s_at	PtpAffx.92370.1.S1_at	0.00961247
Ptp.1216.1.A1_s_at	PtpAffx.99162.1.S1_at	0.000292021
Ptp.1217.1.S1_at	PtpAffx.95925.1.A1_at	0.0096933
Ptp.1220.1.S1_at	PtpAffx.209096.1.S1_at	0.00720303
Ptp.1220.1.S1_s_at	PtpAffx.208975.1.S1_s_at	0.00957843
Ptp.1221.1.S1_at	PtpAffx.2792.1.S1_at	0.00947627
Ptp.1226.1.S1_at	PtpAffx.222483.1.S1_at	0.00753228
Ptp.1226.1.S1_at	PtpAffx.88478.1.A1_at	0.0097207
Ptp.1227.1.S1_at	Ptp.5617.2.S1_a_at	0.00991582
Ptp.1230.1.S1_at	PtpAffx.138377.1.A1_at	0.00208013
Ptp.1230.1.S1_at	PtpAffx.58664.1.S1_at	0.00863088
Ptp.1231.2.S1_s_at	PtpAffx.5915.2.A1_at	0.0077763
Ptp.1232.1.S1_at	PtpAffx.221984.1.S1_s_at	0.00674801
Ptp.1232.1.S1_at	PtpAffx.37663.2.S1_a_at	0.00860059
Ptp.1234.1.S1_s_at	Ptp.2011.1.S1_at	0.00876186
Ptp.1234.1.S1_s_at	Ptp.2480.1.S1_at	0.00915947
Ptp.1234.1.S1_s_at	Ptp.6496.1.A1_s_at	0.0041385
Ptp.1234.1.S1_s_at	Ptp.6670.1.S1_at	0.00934599
Ptp.1234.1.S1_s_at	PtpAffx.11745.1.A1_at	0.00768677
Ptp.1234.1.S1_s_at	PtpAffx.208811.1.S1_s_at	0.00336453
Ptp.1234.1.S1_s_at	PtpAffx.32971.1.A1_at	0.00812249
Ptp.1234.1.S1_s_at	PtpAffx.34170.2.S1_at	0.00220279
Ptp.1234.1.S1_s_at	PtpAffx.6485.1.S1_at	0.00250026
Ptp.1235.1.A1_s_at	Ptp.3628.2.S1_s_at	0.0040901
Ptp.1237.1.A1_s_at	Ptp.2402.1.S1_s_at	0.00913867
Ptp.1237.1.A1_s_at	Ptp.3903.1.S1_at	0.00644234
Ptp.1237.1.A1_s_at	Ptp.4464.1.S1_at	0.00850443
Ptp.1237.1.A1_s_at	Ptp.4682.2.S1_s_at	0.00335519
Ptp.1237.1.A1_s_at	PtpAffx.146961.1.A1_at	0.00938303
Ptp.1237.1.A1_s_at	PtpAffx.37010.1.A1_a_at	0.00744326
Ptp.1237.1.A1_s_at	PtpAffx.38051.1.A1_at	0.00870764
Ptp.1237.1.A1_s_at	PtpAffx.44126.1.A1_at	0.00556877
Ptp.1237.1.A1_s_at	PtpAffx.46275.1.S1_at	0.00898389
Ptp.1237.1.A1_s_at	PtpAffx.56616.1.S1_at	0.00534947
Ptp.1237.1.A1_s_at	PtpAffx.68177.2.A1_at	0.00155826
Ptp.1237.1.A1_s_at	PtpAffx.71404.1.A1_at	0.00235959
Ptp.1237.1.A1_s_at	PtpAffx.90854.1.A1_at	0.0030331
Ptp.1237.1.A1_s_at	PtpAffx.917.1.A1_at	0.0086575
Ptp.1239.2.S1_at	Ptp.1448.2.S1_x_at	0.00499279
Ptp.124.1.S1_at	Ptp.5890.1.S1_at	0.00335249
Ptp.124.1.S1_at	PtpAffx.11571.1.S1_at	0.0067053
Ptp.124.1.S1_at	PtpAffx.14780.1.S1_at	0.00783917
Ptp.124.1.S1_at	PtpAffx.16288.1.S1_at	0.00608064
Ptp.124.1.S1_at	PtpAffx.211355.1.S1_s_at	0.00151908
Ptp.124.1.S1_at	PtpAffx.221200.1.S1_at	0.00806499
Ptp.124.1.S1_at	PtpAffx.28620.1.S1_at	0.00912409
Ptp.1241.1.S1_at	Ptp.7220.1.S1_s_at	0.00382326
Ptp.1241.1.S1_at	PtpAffx.18595.1.S1_a_at	0.00709132
Ptp.1241.1.S1_at	PtpAffx.18595.1.S1_at	0.00295862
Ptp.1241.1.S1_at	PtpAffx.6321.1.S1_a_at	0.00456493
Ptp.1241.1.S1_at	PtpAffx.8016.1.S1_at	0.00756742
Ptp.1244.1.S1_s_at	PtpAffx.142779.1.S1_at	0.00544842
Ptp.1246.1.A1_at	Ptp.4543.1.A1_s_at	0.00376279
Ptp.1247.1.S1_s_at	Ptp.2065.1.A1_at	0.00374868
Ptp.1247.1.S1_s_at	PtpAffx.207364.1.S1_x_at	0.00408067
Ptp.1247.1.S1_s_at	PtpAffx.209025.1.S1_at	0.00462058
Ptp.1247.1.S1_s_at	PtpAffx.219982.1.S1_s_at	0.00593372
Ptp.1247.1.S1_s_at	PtpAffx.38981.2.S1_a_at	0.00645941
Ptp.1247.1.S1_s_at	PtpAffx.43559.1.A1_at	0.00823364
Ptp.1247.1.S1_s_at	PtpAffx.73181.1.A1_at	0.00512194
Ptp.125.1.A1_x_at	PtpAffx.140479.1.A1_at	0.000959973
Ptp.1252.1.S1_s_at	PtpAffx.11064.4.S1_at	0.00439531
Ptp.1252.1.S1_s_at	PtpAffx.34269.1.S1_at	0.00842928
Ptp.1257.1.S1_at	PtpAffx.218983.1.S1_s_at	0.00868264
Ptp.1265.2.A1_s_at	PtpAffx.18595.1.S1_at	0.00401121
Ptp.1265.2.A1_s_at	PtpAffx.4082.1.S1_s_at	0.00634667
Ptp.1267.1.S1_x_at	PtpAffx.219012.1.S1_s_at	0.00995993
Ptp.1271.2.S1_a_at	Ptp.6118.1.S1_a_at	0.00313247
Ptp.1275.2.S1_s_at	Ptp.1448.2.S1_x_at	0.00996927
Ptp.1275.2.S1_s_at	Ptp.1460.1.S1_at	0.00452711
Ptp.1275.2.S1_s_at	Ptp.1819.1.S1_at	0.00537731
Ptp.1275.2.S1_s_at	Ptp.2430.1.A1_at	0.00615572
Ptp.1275.2.S1_s_at	Ptp.2557.1.S1_at	0.00459022
Ptp.1275.2.S1_s_at	Ptp.2741.1.S1_s_at	0.00515213
Ptp.1275.2.S1_s_at	Ptp.2748.1.A1_s_at	0.00732981
Ptp.1275.2.S1_s_at	Ptp.3156.2.S1_at	0.00873167
Ptp.1275.2.S1_s_at	Ptp.3354.1.A1_s_at	0.0042912
Ptp.1275.2.S1_s_at	Ptp.5052.1.S1_s_at	0.00728658
Ptp.1275.2.S1_s_at	Ptp.5058.1.A1_at	0.00232582
Ptp.1275.2.S1_s_at	Ptp.5361.1.S1_s_at	0.00979401
Ptp.1275.2.S1_s_at	Ptp.6019.2.S1_s_at	0.00368461
Ptp.1275.2.S1_s_at	Ptp.6212.1.S1_s_at	0.00707152
Ptp.1275.2.S1_s_at	Ptp.6240.1.S1_at	0.00711074
Ptp.1275.2.S1_s_at	Ptp.6945.1.S1_at	0.00329633
Ptp.1275.2.S1_s_at	PtpAffx.1015.1.A1_at	0.00876257
Ptp.1275.2.S1_s_at	PtpAffx.12089.1.A1_at	6.55113e-06
Ptp.1275.2.S1_s_at	PtpAffx.125792.1.A1_at	0.00746907
Ptp.1275.2.S1_s_at	PtpAffx.12741.1.A1_a_at	0.000357214
Ptp.1275.2.S1_s_at	PtpAffx.127545.2.A1_at	0.0014731
Ptp.1275.2.S1_s_at	PtpAffx.138635.1.A1_at	0.00889634
Ptp.1275.2.S1_s_at	PtpAffx.142779.1.S1_at	0.00364359
Ptp.1275.2.S1_s_at	PtpAffx.200071.1.S1_at	0.00464305
Ptp.1275.2.S1_s_at	PtpAffx.202025.1.S1_at	0.00894242
Ptp.1275.2.S1_s_at	PtpAffx.203972.1.S1_s_at	0.00478438
Ptp.1275.2.S1_s_at	PtpAffx.208076.1.S1_at	0.00694156
Ptp.1275.2.S1_s_at	PtpAffx.210940.1.S1_at	0.00460051
Ptp.1275.2.S1_s_at	PtpAffx.211636.1.S1_at	0.00139302
Ptp.1275.2.S1_s_at	PtpAffx.212538.1.S1_at	0.00290049
Ptp.1275.2.S1_s_at	PtpAffx.214360.1.S1_at	0.000358286
Ptp.1275.2.S1_s_at	PtpAffx.216291.1.S1_s_at	0.0096933
Ptp.1275.2.S1_s_at	PtpAffx.22186.1.A1_at	0.00786544
Ptp.1275.2.S1_s_at	PtpAffx.33729.1.A1_at	0.00397651
Ptp.1275.2.S1_s_at	PtpAffx.38668.1.A1_at	0.000792064
Ptp.1275.2.S1_s_at	PtpAffx.48794.1.S1_s_at	0.00656638
Ptp.1275.2.S1_s_at	PtpAffx.5545.1.S1_a_at	0.0014689
Ptp.1275.2.S1_s_at	PtpAffx.5793.2.S1_s_at	0.00591736
Ptp.1275.2.S1_s_at	PtpAffx.6308.1.S1_at	0.00740471
Ptp.1275.2.S1_s_at	PtpAffx.7284.1.A1_s_at	0.000713569
Ptp.1275.2.S1_s_at	PtpAffx.90084.1.S1_s_at	0.00655565
Ptp.1277.1.S1_at	PtpAffx.6485.1.S1_at	0.00496834
Ptp.1279.1.S1_at	PtpAffx.159092.1.S1_at	0.00915219
Ptp.1280.1.S1_at	PtpAffx.138377.1.A1_at	0.00644443
Ptp.1280.1.S1_at	PtpAffx.57317.1.S1_at	0.0073586
Ptp.1280.1.S1_at	PtpAffx.79920.1.A1_at	0.00400067
Ptp.1280.1.S1_s_at	Ptp.5997.1.S1_at	0.00887034
Ptp.1280.1.S1_s_at	PtpAffx.138377.1.A1_at	0.00512194
Ptp.1280.1.S1_s_at	PtpAffx.77672.3.A1_at	0.00552097
Ptp.1280.1.S1_s_at	PtpAffx.79920.1.A1_at	0.00126589
Ptp.1280.1.S1_s_at	PtpAffx.99162.1.S1_at	0.00627111
Ptp.1283.1.S1_at	PtpAffx.144653.2.A1_at	0.00408655
Ptp.1286.1.A1_at	Ptp.7220.1.S1_s_at	0.0083084
Ptp.1288.1.S1_at	PtpAffx.212365.1.S1_at	0.0097843
Ptp.1289.1.S1_at	PtpAffx.10843.1.A1_at	0.00256826
Ptp.1289.1.S1_at	PtpAffx.212796.1.S1_at	0.00173054
Ptp.1289.1.S1_at	PtpAffx.220081.1.S1_at	0.00504786
Ptp.1290.1.A1_at	Ptp.3112.1.S1_s_at	0.00665677
Ptp.1290.1.A1_at	Ptp.4915.1.S1_s_at	0.00546789
Ptp.1290.1.A1_at	Ptp.5997.1.S1_at	0.00499279
Ptp.1290.1.A1_at	PtpAffx.132297.1.A1_at	0.00686305
Ptp.1290.1.A1_at	PtpAffx.95832.1.A1_at	0.00667038
Ptp.1294.1.A1_at	PtpAffx.202435.1.S1_at	0.0091824
Ptp.1297.1.S1_at	PtpAffx.207258.1.S1_s_at	0.00728918
Ptp.1297.2.S1_a_at	PtpAffx.212486.1.S1_at	0.00619931
Ptp.1302.1.S1_at	PtpAffx.10604.2.S1_s_at	0.0082612
Ptp.1302.1.S1_at	PtpAffx.147427.1.A1_at	0.00898242
Ptp.1302.1.S1_at	PtpAffx.200011.1.S1_at	0.0082768
Ptp.1302.1.S1_at	PtpAffx.200463.1.S1_at	0.00973999
Ptp.1302.1.S1_at	PtpAffx.209244.1.S1_s_at	0.000203393
Ptp.1302.1.S1_at	PtpAffx.219982.1.S1_s_at	0.00485652
Ptp.1302.1.S1_at	PtpAffx.4823.2.A1_a_at	0.00116028
Ptp.1302.1.S1_at	PtpAffx.56004.1.A1_at	0.000315323
Ptp.1302.1.S1_at	PtpAffx.79920.1.A1_at	0.00639629
Ptp.1303.1.S1_at	Ptp.3473.1.S1_at	0.00717183
Ptp.1303.1.S1_at	Ptp.5997.1.S1_at	0.00386548
Ptp.1303.1.S1_at	PtpAffx.10843.1.A1_at	0.0078433
Ptp.1303.1.S1_at	PtpAffx.85471.1.S1_at	0.00223599
Ptp.1305.1.S1_s_at	Ptp.76.1.S1_s_at	0.00661223
Ptp.1305.1.S1_s_at	PtpAffx.18361.2.S1_a_at	0.00481655
Ptp.1307.1.S1_at	PtpAffx.6719.4.S1_at	0.00989692
Ptp.1307.1.S1_at	PtpAffx.75603.1.A1_at	0.00721529
Ptp.1309.1.A1_at	Ptp.228.2.A1_s_at	0.0096328
Ptp.1309.1.A1_at	PtpAffx.1099.1.A1_s_at	0.00591504
Ptp.1311.1.S1_at	Ptp.463.1.S1_at	0.00789045
Ptp.1313.1.S1_at	PtpAffx.201490.1.S1_s_at	0.00964695
Ptp.1316.1.A1_at	PtpAffx.125874.1.A1_at	0.00435007
Ptp.1316.1.A1_at	PtpAffx.90642.2.A1_a_at	0.00984194
Ptp.1316.1.A1_at	PtpAffx.95031.1.A1_at	0.00517771
Ptp.1316.1.A1_s_at	PtpAffx.206187.1.S1_at	0.00748631
Ptp.1316.1.A1_s_at	PtpAffx.35503.1.S1_at	0.00207216
Ptp.1318.1.S1_at	PtpAffx.100845.1.S1_at	0.00776563
Ptp.1318.1.S1_at	PtpAffx.15003.1.S1_at	0.00870654
Ptp.1318.1.S1_at	PtpAffx.160238.1.A1_at	0.00731396
Ptp.1318.1.S1_at	PtpAffx.203472.1.S1_s_at	0.00984613
Ptp.1318.1.S1_at	PtpAffx.209025.1.S1_at	0.00743923
Ptp.1318.1.S1_at	PtpAffx.219602.1.S1_s_at	0.00894505
Ptp.1318.1.S1_at	PtpAffx.6719.4.S1_at	0.00858989
Ptp.1318.1.S1_at	PtpAffx.76621.1.S1_at	0.00433622
Ptp.1318.2.S1_s_at	PtpAffx.90112.1.S1_s_at	0.00503269
Ptp.1319.1.A1_at	PtpAffx.205294.1.S1_at	0.00320784
Ptp.1321.1.A1_s_at	Ptp.1551.1.S1_at	0.00634748
Ptp.1321.1.A1_s_at	Ptp.288.1.A1_s_at	0.00144283
Ptp.1321.1.A1_s_at	Ptp.331.1.S1_at	0.00646747
Ptp.1321.1.A1_s_at	PtpAffx.127740.1.A1_at	0.00529404
Ptp.1321.1.A1_s_at	PtpAffx.22429.2.A1_a_at	0.00334143
Ptp.1321.1.A1_s_at	PtpAffx.36725.1.S1_at	0.0064102
Ptp.1321.1.A1_s_at	PtpAffx.505.2.A1_a_at	0.00594531
Ptp.1321.1.A1_s_at	PtpAffx.54789.1.A1_at	0.00149635
Ptp.1321.1.A1_s_at	PtpAffx.675.1.S1_at	0.00507472
Ptp.1325.1.S1_s_at	PtpAffx.213932.1.S1_at	0.00943676
Ptp.1326.1.S1_s_at	Ptp.148.1.S1_at	0.00663449
Ptp.1329.1.S1_s_at	PtpAffx.143539.1.S1_at	0.0082242
Ptp.1329.1.S1_s_at	PtpAffx.144197.1.A1_a_at	0.00322348
Ptp.1329.1.S1_s_at	PtpAffx.159549.1.A1_at	0.00887857
Ptp.133.1.A1_at	PtpAffx.206188.1.S1_at	0.00101369
Ptp.1331.1.A1_at	Ptp.1974.1.S1_at	0.00208322
Ptp.1331.1.A1_at	Ptp.5052.1.S1_s_at	0.00313292
Ptp.1331.1.A1_at	PtpAffx.114620.1.A1_at	0.00916223
Ptp.1331.1.A1_at	PtpAffx.12089.1.A1_at	0.00146239
Ptp.1331.1.A1_at	PtpAffx.214360.1.S1_at	0.00538257
Ptp.1331.1.A1_at	PtpAffx.38668.1.A1_at	0.00636423
Ptp.1338.1.A1_at	PtpAffx.208750.1.S1_at	0.0082785
Ptp.1339.1.S1_s_at	Ptp.148.1.S1_at	0.00246246
Ptp.1339.1.S1_s_at	PtpAffx.115882.1.S1_s_at	0.00951335
Ptp.1339.1.S1_s_at	PtpAffx.133018.1.S1_s_at	0.006526
Ptp.1339.1.S1_s_at	PtpAffx.138377.1.A1_at	0.00942277
Ptp.1339.1.S1_s_at	PtpAffx.143539.1.S1_at	0.00994347
Ptp.1339.1.S1_s_at	PtpAffx.200780.1.S1_x_at	0.005344
Ptp.1339.1.S1_s_at	PtpAffx.211157.1.S1_at	0.00682051
Ptp.1339.1.S1_s_at	PtpAffx.222138.1.S1_at	0.0053675
Ptp.1339.1.S1_s_at	PtpAffx.25404.1.S1_at	0.000664183
Ptp.1339.1.S1_s_at	PtpAffx.3187.1.A1_at	0.00311087
Ptp.1339.1.S1_s_at	PtpAffx.76158.1.A1_at	0.00196389
Ptp.1339.1.S1_s_at	PtpAffx.8382.1.A1_at	0.00107996
Ptp.1339.1.S1_s_at	PtpAffx.90112.1.S1_at	0.000664123
Ptp.1339.1.S1_s_at	PtpAffx.90112.1.S1_s_at	0.00452711
Ptp.1342.1.A1_at	PtpAffx.215729.1.S1_at	0.00933485
Ptp.1350.1.S1_at	PtpAffx.76158.1.A1_at	0.00911973
Ptp.136.1.S1_at	Ptp.1433.1.S1_s_at	0.00770561
Ptp.136.1.S1_at	PtpAffx.16351.1.S1_at	0.00717399
Ptp.136.1.S1_at	PtpAffx.200780.1.S1_x_at	0.00763766
Ptp.136.1.S1_at	PtpAffx.203320.1.S1_at	0.00776023
Ptp.136.1.S1_at	PtpAffx.23046.1.A1_at	0.00573608
Ptp.136.1.S1_at	PtpAffx.28128.1.S1_at	0.00684698
Ptp.136.1.S1_at	PtpAffx.454.8.S1_at	0.00881655
Ptp.1361.2.A1_at	PtpAffx.221291.1.S1_at	0.00742444
Ptp.1364.1.S1_a_at	Ptp.1551.1.S1_x_at	0.0041385
Ptp.1364.1.S1_a_at	Ptp.1861.5.A1_at	0.00692659
Ptp.1364.1.S1_a_at	Ptp.19.1.S1_at	0.00272615
Ptp.1364.1.S1_a_at	Ptp.2267.1.A1_at	0.00453615
Ptp.1364.1.S1_a_at	Ptp.4446.1.A1_s_at	0.00329624
Ptp.1364.1.S1_a_at	Ptp.5077.1.S1_at	0.00470315
Ptp.1364.1.S1_a_at	Ptp.5077.1.S1_x_at	0.00326588
Ptp.1364.1.S1_a_at	Ptp.5337.1.S1_at	0.0082045
Ptp.1364.1.S1_a_at	Ptp.5368.1.S1_s_at	0.00939029
Ptp.1364.1.S1_a_at	Ptp.5444.1.S1_at	0.00644985
Ptp.1364.1.S1_a_at	Ptp.714.1.A1_a_at	0.000959211
Ptp.1364.1.S1_a_at	Ptp.7491.1.S1_at	0.00811275
Ptp.1364.1.S1_a_at	Ptp.800.1.S1_s_at	0.0017814
Ptp.1364.1.S1_a_at	PtpAffx.100058.1.A1_at	0.00188808
Ptp.1364.1.S1_a_at	PtpAffx.10330.5.S1_a_at	8.45683e-05
Ptp.1364.1.S1_a_at	PtpAffx.1099.1.A1_s_at	0.00896118
Ptp.1364.1.S1_a_at	PtpAffx.124508.1.S1_at	0.00702248
Ptp.1364.1.S1_a_at	PtpAffx.15197.1.S1_at	0.00178598
Ptp.1364.1.S1_a_at	PtpAffx.159967.1.A1_s_at	0.00272342
Ptp.1364.1.S1_a_at	PtpAffx.20139.1.S1_at	0.0077133
Ptp.1364.1.S1_a_at	PtpAffx.201492.1.S1_at	0.00700114
Ptp.1364.1.S1_a_at	PtpAffx.2019.1.S1_a_at	0.00271876
Ptp.1364.1.S1_a_at	PtpAffx.202682.1.S1_at	0.00414834
Ptp.1364.1.S1_a_at	PtpAffx.203042.1.S1_s_at	0.00686145
Ptp.1364.1.S1_a_at	PtpAffx.210472.1.S1_at	0.00618917
Ptp.1364.1.S1_a_at	PtpAffx.210668.1.S1_at	0.00275935
Ptp.1364.1.S1_a_at	PtpAffx.213018.1.S1_at	0.00660553
Ptp.1364.1.S1_a_at	PtpAffx.222772.1.S1_at	0.0066272
Ptp.1364.1.S1_a_at	PtpAffx.2721.1.A1_at	0.00538406
Ptp.1364.1.S1_a_at	PtpAffx.2791.1.A1_at	0.00974099
Ptp.1364.1.S1_a_at	PtpAffx.31574.1.A1_at	0.000792064
Ptp.1364.1.S1_a_at	PtpAffx.35538.1.S1_a_at	0.00273667
Ptp.1364.1.S1_a_at	PtpAffx.390.1.A1_s_at	0.00235959
Ptp.1364.1.S1_a_at	PtpAffx.421.1.A1_at	0.00405279
Ptp.1364.1.S1_a_at	PtpAffx.4450.1.A1_s_at	7.06213e-05
Ptp.1364.1.S1_a_at	PtpAffx.5906.3.A1_a_at	0.00557133
Ptp.1364.1.S1_a_at	PtpAffx.70542.1.S1_s_at	0.00426375
Ptp.1364.1.S1_a_at	PtpAffx.88983.1.A1_at	0.009309
Ptp.1364.1.S1_a_at	PtpAffx.93130.2.S1_a_at	0.00981569
Ptp.1366.1.A1_s_at	Ptp.2481.1.A1_s_at	0.0084532
Ptp.1366.1.A1_s_at	Ptp.4899.1.S1_s_at	0.00512194
Ptp.1366.1.A1_s_at	Ptp.5410.1.S1_s_at	0.00702798
Ptp.1366.1.A1_s_at	Ptp.5808.1.S1_at	0.00977049
Ptp.1366.1.A1_s_at	Ptp.5824.2.S1_a_at	0.00681512
Ptp.1366.1.A1_s_at	Ptp.6148.1.S1_at	0.00619507
Ptp.1366.1.A1_s_at	PtpAffx.10843.1.A1_at	0.00316545
Ptp.1366.1.A1_s_at	PtpAffx.14056.1.S1_at	0.00235336
Ptp.1366.1.A1_s_at	PtpAffx.18595.1.S1_at	0.00157363
Ptp.1366.1.A1_s_at	PtpAffx.19546.1.S1_at	0.00329989
Ptp.1366.1.A1_s_at	PtpAffx.19546.1.S1_s_at	0.00442891
Ptp.1366.1.A1_s_at	PtpAffx.201082.1.S1_s_at	0.00338851
Ptp.1366.1.A1_s_at	PtpAffx.207983.1.S1_at	0.00377622
Ptp.1366.1.A1_s_at	PtpAffx.208811.1.S1_s_at	0.00416148
Ptp.1366.1.A1_s_at	PtpAffx.209025.1.S1_at	0.00219656
Ptp.1366.1.A1_s_at	PtpAffx.212796.1.S1_at	0.00203478
Ptp.1366.1.A1_s_at	PtpAffx.221526.1.S1_at	0.00661383
Ptp.1366.1.A1_s_at	PtpAffx.28982.1.S1_at	0.00483242
Ptp.1366.1.A1_s_at	PtpAffx.30904.1.A1_at	0.00458047
Ptp.1366.1.A1_s_at	PtpAffx.4082.1.S1_s_at	0.00627813
Ptp.1366.1.A1_s_at	PtpAffx.41952.1.A1_a_at	0.00510237
Ptp.1366.1.A1_s_at	PtpAffx.5133.2.S1_s_at	0.00390937
Ptp.1366.1.A1_s_at	PtpAffx.581.2.S1_at	0.00667431
Ptp.1366.1.A1_s_at	PtpAffx.6485.1.S1_at	0.00109478
Ptp.1366.1.A1_s_at	PtpAffx.73181.1.A1_at	0.00754953
Ptp.1366.1.A1_s_at	PtpAffx.7785.1.A1_at	0.00228649
Ptp.1366.1.A1_s_at	PtpAffx.7845.1.A1_at	0.00645558
Ptp.1366.1.A1_s_at	PtpAffx.85471.1.S1_at	0.00256826
Ptp.1366.1.A1_s_at	PtpAffx.99162.1.S1_at	0.000162338
Ptp.1366.2.S1_s_at	Ptp.5997.1.S1_at	0.00217941
Ptp.1366.2.S1_s_at	PtpAffx.131745.1.S1_at	0.000405143
Ptp.1366.2.S1_s_at	PtpAffx.205915.1.S1_at	0.00944451
Ptp.1366.2.S1_s_at	PtpAffx.209025.1.S1_at	0.00672471
Ptp.1366.2.S1_s_at	PtpAffx.212796.1.S1_at	0.00403522
Ptp.1366.2.S1_s_at	PtpAffx.217050.1.S1_at	0.00709327
Ptp.1366.2.S1_s_at	PtpAffx.2700.1.A1_at	0.00896697
Ptp.1366.2.S1_s_at	PtpAffx.4504.1.S1_a_at	0.00870163
Ptp.1366.2.S1_s_at	PtpAffx.503.2.S1_at	0.00689477
Ptp.1366.2.S1_s_at	PtpAffx.6485.1.S1_at	0.00748207
Ptp.1366.2.S1_s_at	PtpAffx.66249.1.S1_at	0.0071769
Ptp.1366.2.S1_s_at	PtpAffx.79920.1.A1_at	0.00235959
Ptp.1366.2.S1_s_at	PtpAffx.99162.1.S1_at	0.00554395
Ptp.1367.1.A1_at	PtpAffx.203198.1.S1_at	0.00972436
Ptp.1367.1.A1_at	PtpAffx.209194.1.S1_at	0.00486792
Ptp.1371.1.S1_at	Ptp.1515.1.S1_x_at	0.0058768
Ptp.1371.1.S1_at	Ptp.1974.1.S1_at	0.00274633
Ptp.1371.1.S1_at	Ptp.2582.1.S1_s_at	0.00084852
Ptp.1371.1.S1_at	Ptp.7140.1.S1_at	0.00213568
Ptp.1371.1.S1_at	PtpAffx.131745.1.S1_at	0.00938264
Ptp.1371.1.S1_at	PtpAffx.138485.1.S1_at	0.00830893
Ptp.1371.1.S1_at	PtpAffx.138786.1.A1_at	0.00891831
Ptp.1371.1.S1_at	PtpAffx.140285.1.A1_s_at	0.00829936
Ptp.1371.1.S1_at	PtpAffx.15066.1.S1_s_at	0.00748688
Ptp.1371.1.S1_at	PtpAffx.15197.1.S1_at	0.00478172
Ptp.1371.1.S1_at	PtpAffx.200071.1.S1_at	0.0016917
Ptp.1371.1.S1_at	PtpAffx.29385.1.A1_at	0.0040901
Ptp.1371.1.S1_at	PtpAffx.3400.1.S1_a_at	0.00313968
Ptp.1371.1.S1_at	PtpAffx.4082.1.S1_s_at	0.00641031
Ptp.1371.1.S1_at	PtpAffx.54404.1.S1_s_at	0.00189217
Ptp.1371.1.S1_at	PtpAffx.61511.1.A1_at	0.00567113
Ptp.1371.1.S1_at	PtpAffx.6485.1.S1_at	0.00460801
Ptp.1371.1.S1_at	PtpAffx.675.1.S1_at	0.00590791
Ptp.1372.1.A1_at	PtpAffx.1364.3.A1_at	0.0066394
Ptp.1372.1.A1_at	PtpAffx.49413.1.S1_at	0.00673583
Ptp.1379.1.S1_a_at	Ptp.3628.2.S1_s_at	0.00692971
Ptp.1379.1.S1_a_at	PtpAffx.6485.1.S1_at	0.00415831
Ptp.1379.1.S1_a_at	PtpAffx.99162.1.S1_at	0.00732806
Ptp.1381.1.S1_s_at	Ptp.1515.1.S1_x_at	0.00210585
Ptp.1381.1.S1_s_at	Ptp.5608.1.S1_s_at	0.00528866
Ptp.1381.1.S1_s_at	PtpAffx.505.2.A1_a_at	0.00817472
Ptp.1381.1.S1_s_at	PtpAffx.54789.1.A1_at	0.00341027
Ptp.1382.1.A1_at	PtpAffx.108043.1.A1_at	0.00915965
Ptp.1384.1.S1_at	Ptp.4621.3.S1_s_at	0.00208462
Ptp.1384.1.S1_at	PtpAffx.12919.1.A1_at	0.00729732
Ptp.1384.1.S1_at	PtpAffx.152123.1.S1_s_at	0.00550692
Ptp.1384.1.S1_at	PtpAffx.25980.1.S1_at	0.00259109
Ptp.1384.1.S1_at	PtpAffx.28876.1.S1_at	0.006526
Ptp.1385.1.S1_s_at	PtpAffx.217108.1.S1_at	0.00991498
Ptp.1386.1.A1_at	PtpAffx.79920.1.A1_at	0.00493564
Ptp.1390.1.S1_s_at	Ptp.2568.1.S1_s_at	0.0083435
Ptp.1390.1.S1_s_at	Ptp.3832.1.S1_at	0.00457043
Ptp.1390.1.S1_s_at	Ptp.6303.1.S1_at	0.00936052
Ptp.1390.1.S1_s_at	Ptp.7187.1.S1_at	0.00914462
Ptp.1390.1.S1_s_at	PtpAffx.205239.1.S1_at	0.0099978
Ptp.1390.1.S1_s_at	PtpAffx.211426.1.S1_at	0.00123937
Ptp.1390.1.S1_s_at	PtpAffx.50757.1.A1_at	0.00895921
Ptp.1390.1.S1_s_at	PtpAffx.595.1.S1_s_at	0.00508727
Ptp.1390.1.S1_s_at	PtpAffx.7050.2.S1_at	0.00682783
Ptp.1390.1.S1_s_at	PtpAffx.93900.1.S1_at	0.00279804
Ptp.1393.1.S1_at	Ptp.1504.2.S1_s_at	0.00188738
Ptp.1393.1.S1_at	PtpAffx.209025.1.S1_at	0.00438136
Ptp.1397.1.S1_at	Ptp.7174.1.S1_at	0.00267219
Ptp.1397.1.S1_at	PtpAffx.217385.1.S1_at	0.00633361
Ptp.1397.1.S1_at	PtpAffx.249.422.A1_at	0.000330009
Ptp.1398.1.S1_at	Ptp.7110.2.S1_at	0.000947651
Ptp.1398.1.S1_at	PtpAffx.105084.1.S1_at	0.00716317
Ptp.1398.1.S1_at	PtpAffx.33824.1.S1_at	0.00498674
Ptp.1398.1.S1_at	PtpAffx.5406.1.A1_a_at	0.00580386
Ptp.1398.1.S1_at	PtpAffx.57659.1.S1_at	0.00684215
Ptp.1398.1.S1_at	PtpAffx.59571.1.S1_at	0.00981629
Ptp.1398.1.S1_at	PtpAffx.8561.1.S1_a_at	0.00170497
Ptp.1398.1.S1_at	PtpAffx.8561.2.A1_a_at	0.00619804
Ptp.141.1.S1_at	Ptp.1448.2.S1_x_at	0.00476541
Ptp.141.1.S1_at	Ptp.1599.1.A1_at	0.00741241
Ptp.141.1.S1_at	Ptp.3644.1.S1_at	0.00563709
Ptp.141.1.S1_at	Ptp.5842.2.A1_s_at	0.0035532
Ptp.141.1.S1_at	Ptp.7047.1.S1_at	0.00761048
Ptp.141.1.S1_at	Ptp.7061.1.S1_s_at	0.00659461
Ptp.141.1.S1_at	Ptp.7196.2.A1_at	0.00593595
Ptp.141.1.S1_at	PtpAffx.118220.1.S1_at	0.00817736
Ptp.141.1.S1_at	PtpAffx.146350.1.A1_s_at	0.0062646
Ptp.141.1.S1_at	PtpAffx.162362.2.S1_a_at	0.00859336
Ptp.141.1.S1_at	PtpAffx.18890.1.A1_at	0.00181378
Ptp.141.1.S1_at	PtpAffx.213725.1.S1_at	0.00424129
Ptp.141.1.S1_at	PtpAffx.3711.1.S1_at	0.00823187
Ptp.141.1.S1_at	PtpAffx.41372.2.A1_at	0.00701498
Ptp.141.1.S1_at	PtpAffx.48454.1.A1_at	0.00305169
Ptp.141.1.S1_at	PtpAffx.7210.2.A1_at	0.00979705
Ptp.141.1.S1_at	PtpAffx.74271.1.A1_at	0.00784162
Ptp.141.1.S1_at	PtpAffx.86923.1.A1_at	0.00788112
Ptp.141.1.S1_at	PtpAffx.88346.1.A1_at	0.00549445
Ptp.141.1.S1_x_at	PtpAffx.106173.1.S1_s_at	0.0036607
Ptp.141.1.S1_x_at	PtpAffx.9204.2.A1_at	0.00872515
Ptp.1411.1.S1_x_at	PtpAffx.52716.2.A1_s_at	0.00591071
Ptp.1414.1.S1_at	PtpAffx.224214.1.S1_at	0.00812249
Ptp.1416.1.A1_s_at	Ptp.7328.1.A1_at	0.00490757
Ptp.1417.1.S1_at	Ptp.2152.1.S1_s_at	0.00841192
Ptp.1417.1.S1_at	PtpAffx.210206.1.S1_x_at	0.00768126
Ptp.1417.1.S1_at	PtpAffx.4711.1.S1_a_at	0.00966467
Ptp.1417.1.S1_x_at	PtpAffx.210206.1.S1_x_at	0.00506639
Ptp.142.1.S1_at	PtpAffx.221222.1.S1_at	0.00740346
Ptp.1423.1.A1_at	PtpAffx.203366.1.S1_at	0.00221492
Ptp.1425.2.S1_s_at	Ptp.6389.2.S1_at	0.000931363
Ptp.1429.1.S1_s_at	Ptp.4758.2.A1_a_at	0.00541069
Ptp.1429.1.S1_s_at	PtpAffx.10330.5.S1_a_at	0.00735021
Ptp.1429.1.S1_s_at	PtpAffx.15197.1.S1_at	0.00861
Ptp.1429.1.S1_s_at	PtpAffx.4450.1.A1_s_at	0.00713829
Ptp.1429.1.S1_s_at	PtpAffx.9325.3.A1_a_at	0.00674801
Ptp.1431.1.S1_at	PtpAffx.218642.1.S1_x_at	0.0070352
Ptp.1431.1.S1_at	PtpAffx.7338.1.S1_at	0.00746732
Ptp.1435.1.S1_at	PtpAffx.4082.1.S1_at	0.00850109
Ptp.1435.1.S1_x_at	Ptp.5368.1.S1_s_at	0.00653373
Ptp.1435.1.S1_x_at	PtpAffx.13462.1.S1_at	0.00502295
Ptp.1435.1.S1_x_at	PtpAffx.18595.1.S1_at	0.00937778
Ptp.1435.1.S1_x_at	PtpAffx.31574.1.A1_at	0.00952059
Ptp.144.1.S1_at	PtpAffx.221938.1.S1_at	0.00951613
Ptp.1440.1.A1_s_at	Ptp.4779.1.S1_s_at	0.00659001
Ptp.1440.1.A1_s_at	PtpAffx.127926.1.A1_at	0.0091287
Ptp.1442.1.S1_x_at	Ptp.2364.1.S1_at	0.00577773
Ptp.1442.1.S1_x_at	Ptp.2512.1.S1_s_at	0.00542642
Ptp.1442.1.S1_x_at	Ptp.2512.1.S1_x_at	0.00582029
Ptp.1442.1.S1_x_at	Ptp.274.1.S1_at	0.00757867
Ptp.1442.1.S1_x_at	Ptp.4.1.A1_a_at	0.00295149
Ptp.1442.1.S1_x_at	Ptp.4760.1.S1_s_at	0.00466209
Ptp.1442.1.S1_x_at	Ptp.5440.1.S1_at	0.00600758
Ptp.1442.1.S1_x_at	Ptp.5440.2.A1_a_at	0.00863288
Ptp.1442.1.S1_x_at	Ptp.5496.1.S1_at	0.00023519
Ptp.1442.1.S1_x_at	Ptp.5566.1.S1_at	0.00406092
Ptp.1442.1.S1_x_at	Ptp.5573.1.S1_s_at	0.00322311
Ptp.1442.1.S1_x_at	Ptp.6345.1.S1_s_at	0.00621556
Ptp.1442.1.S1_x_at	Ptp.666.1.S1_at	0.00743677
Ptp.1442.1.S1_x_at	Ptp.76.1.S1_s_at	0.000308463
Ptp.1442.1.S1_x_at	PtpAffx.120153.1.S1_s_at	0.00972929
Ptp.1442.1.S1_x_at	PtpAffx.128061.1.A1_at	0.00518228
Ptp.1442.1.S1_x_at	PtpAffx.128061.1.A1_s_at	0.00650553
Ptp.1442.1.S1_x_at	PtpAffx.14026.1.S1_s_at	0.00923228
Ptp.1442.1.S1_x_at	PtpAffx.14026.2.A1_s_at	0.00650813
Ptp.1442.1.S1_x_at	PtpAffx.148282.1.S1_s_at	0.00919815
Ptp.1442.1.S1_x_at	PtpAffx.1740.1.A1_s_at	0.00467041
Ptp.1442.1.S1_x_at	PtpAffx.19154.1.S1_at	0.00747136
Ptp.1442.1.S1_x_at	PtpAffx.200245.1.S1_at	0.00766301
Ptp.1442.1.S1_x_at	PtpAffx.212376.1.S1_at	0.00804635
Ptp.1442.1.S1_x_at	PtpAffx.21514.2.S1_s_at	0.00299736
Ptp.1442.1.S1_x_at	PtpAffx.249.472.S1_s_at	0.000880185
Ptp.1442.1.S1_x_at	PtpAffx.25139.1.A1_s_at	0.00129252
Ptp.1442.1.S1_x_at	PtpAffx.283.1.A1_x_at	0.00326588
Ptp.1442.1.S1_x_at	PtpAffx.283.14.A1_x_at	0.00207468
Ptp.1442.1.S1_x_at	PtpAffx.283.2.A1_x_at	0.00920203
Ptp.1442.1.S1_x_at	PtpAffx.283.4.A1_x_at	0.00938322
Ptp.1442.1.S1_x_at	PtpAffx.28691.1.A1_a_at	0.00215295
Ptp.1442.1.S1_x_at	PtpAffx.38981.2.S1_a_at	0.000917321
Ptp.1442.1.S1_x_at	PtpAffx.4820.1.A1_s_at	0.00972972
Ptp.1442.1.S1_x_at	PtpAffx.7454.1.S1_s_at	0.00929575
Ptp.1442.1.S1_x_at	PtpAffx.77074.1.A1_at	0.00621556
Ptp.1442.1.S1_x_at	PtpAffx.84414.1.S1_s_at	0.00526748
Ptp.1442.1.S1_x_at	PtpAffx.8465.1.S1_at	0.00620212
Ptp.1448.1.S1_x_at	PtpAffx.71066.1.A1_s_at	0.00913587
Ptp.1448.2.S1_x_at	Ptp.2514.1.S1_at	0.00135924
Ptp.1448.2.S1_x_at	Ptp.2623.1.S1_a_at	0.00394148
Ptp.1448.2.S1_x_at	Ptp.2647.2.S1_a_at	0.00517771
Ptp.1448.2.S1_x_at	Ptp.323.1.S1_s_at	0.00677516
Ptp.1448.2.S1_x_at	Ptp.3421.2.S1_s_at	0.0039151
Ptp.1448.2.S1_x_at	Ptp.350.1.A1_at	0.00992092
Ptp.1448.2.S1_x_at	Ptp.4050.13.A1_x_at	0.00824196
Ptp.1448.2.S1_x_at	Ptp.4050.17.A1_at	0.00766232
Ptp.1448.2.S1_x_at	Ptp.4915.1.S1_s_at	0.00983668
Ptp.1448.2.S1_x_at	Ptp.5135.2.S1_at	0.000464958
Ptp.1448.2.S1_x_at	Ptp.5173.2.S1_s_at	0.00854968
Ptp.1448.2.S1_x_at	Ptp.5594.1.S1_at	0.00361208
Ptp.1448.2.S1_x_at	Ptp.6484.1.S1_s_at	0.00634748
Ptp.1448.2.S1_x_at	Ptp.6711.1.S1_s_at	0.00965142
Ptp.1448.2.S1_x_at	Ptp.7441.1.S1_at	0.0070599
Ptp.1448.2.S1_x_at	PtpAffx.101087.1.S1_at	0.00203214
Ptp.1448.2.S1_x_at	PtpAffx.127358.1.A1_at	0.00593357
Ptp.1448.2.S1_x_at	PtpAffx.138813.1.A1_s_at	0.0036541
Ptp.1448.2.S1_x_at	PtpAffx.139964.1.A1_at	0.00818904
Ptp.1448.2.S1_x_at	PtpAffx.14318.1.A1_a_at	0.00290049
Ptp.1448.2.S1_x_at	PtpAffx.144134.1.S1_at	0.00510391
Ptp.1448.2.S1_x_at	PtpAffx.162620.1.A1_at	0.00956775
Ptp.1448.2.S1_x_at	PtpAffx.19546.1.S1_at	0.00637987
Ptp.1448.2.S1_x_at	PtpAffx.19546.1.S1_s_at	0.00124942
Ptp.1448.2.S1_x_at	PtpAffx.207111.1.S1_at	0.00140208
Ptp.1448.2.S1_x_at	PtpAffx.216981.1.S1_x_at	0.00969157
Ptp.1448.2.S1_x_at	PtpAffx.217349.1.S1_at	0.0019147
Ptp.1448.2.S1_x_at	PtpAffx.217349.1.S1_x_at	0.0076071
Ptp.1448.2.S1_x_at	PtpAffx.218.1.S1_at	0.00372337
Ptp.1448.2.S1_x_at	PtpAffx.224210.1.S1_s_at	0.00316707
Ptp.1448.2.S1_x_at	PtpAffx.24406.3.A1_at	0.00490694
Ptp.1448.2.S1_x_at	PtpAffx.2725.1.A1_at	0.00955179
Ptp.1448.2.S1_x_at	PtpAffx.291.3.S1_at	0.00507981
Ptp.1448.2.S1_x_at	PtpAffx.31574.1.A1_at	0.00383052
Ptp.1448.2.S1_x_at	PtpAffx.42065.1.S1_at	0.00473459
Ptp.1448.2.S1_x_at	PtpAffx.46971.1.S1_at	0.00127808
Ptp.1448.2.S1_x_at	PtpAffx.4973.2.A1_at	0.00810186
Ptp.1448.2.S1_x_at	PtpAffx.49776.1.S1_at	0.00586331
Ptp.1448.2.S1_x_at	PtpAffx.50711.1.A1_at	0.00753438
Ptp.1448.2.S1_x_at	PtpAffx.54650.1.S1_at	0.00444832
Ptp.1448.2.S1_x_at	PtpAffx.58121.2.S1_at	0.00195811
Ptp.1448.2.S1_x_at	PtpAffx.69245.1.A1_at	0.00704476
Ptp.1448.2.S1_x_at	PtpAffx.95826.1.A1_at	0.00687783
Ptp.1459.1.A1_s_at	PtpAffx.160247.1.A1_at	0.00529764
Ptp.146.1.S1_at	PtpAffx.3566.2.S1_at	0.00752013
Ptp.1460.1.S1_a_at	PtpAffx.99162.1.S1_at	0.00846712
Ptp.1460.1.S1_at	PtpAffx.24545.1.A1_at	0.00815973
Ptp.1460.1.S1_at	PtpAffx.4082.1.S1_s_at	0.00951097
Ptp.1460.1.S1_at	PtpAffx.99162.1.S1_at	0.000301342
Ptp.1462.1.S1_s_at	PtpAffx.34170.1.S1_at	0.00610634
Ptp.1462.1.S1_s_at	PtpAffx.66249.1.S1_at	0.00839903
Ptp.148.1.S1_at	Ptp.249.1.S1_at	0.00508944
Ptp.148.1.S1_at	Ptp.2932.1.S1_at	0.00259594
Ptp.148.1.S1_at	Ptp.4548.1.S1_s_at	0.00341288
Ptp.148.1.S1_at	Ptp.7985.1.S1_at	0.00700114
Ptp.148.1.S1_at	PtpAffx.16549.1.S1_s_at	0.00351459
Ptp.148.1.S1_at	PtpAffx.16559.1.A1_at	0.00358268
Ptp.148.1.S1_at	PtpAffx.204224.1.S1_x_at	0.00502415
Ptp.148.1.S1_at	PtpAffx.205955.1.S1_at	0.00864119
Ptp.148.1.S1_at	PtpAffx.25938.1.S1_a_at	0.00506353
Ptp.148.1.S1_at	PtpAffx.33735.1.S1_s_at	0.0092086
Ptp.148.1.S1_at	PtpAffx.34269.1.S1_at	0.00174095
Ptp.148.1.S1_at	PtpAffx.4440.1.S1_at	0.00442268
Ptp.148.1.S1_at	PtpAffx.44736.1.S1_at	0.00272008
Ptp.148.1.S1_at	PtpAffx.45182.1.A1_at	0.0046035
Ptp.148.1.S1_at	PtpAffx.49362.1.A1_s_at	0.00368714
Ptp.148.1.S1_at	PtpAffx.61027.6.A1_a_at	0.00883534
Ptp.148.1.S1_at	PtpAffx.7888.3.S1_at	0.00449586
Ptp.1490.1.S1_at	PtpAffx.19546.1.S1_s_at	0.0085541
Ptp.1490.1.S1_at	PtpAffx.31936.1.A1_at	0.00997499
Ptp.1490.1.S1_at	PtpAffx.71066.2.A1_at	0.00566134
Ptp.1490.1.S1_s_at	Ptp.2801.1.A1_at	0.00887731
Ptp.1492.1.S1_s_at	Ptp.5077.1.S1_at	0.00534861
Ptp.1492.1.S1_s_at	Ptp.5077.1.S1_x_at	0.00313968
Ptp.1492.1.S1_s_at	Ptp.5444.1.S1_at	0.00444832
Ptp.1492.1.S1_s_at	PtpAffx.10101.1.A1_at	0.00993389
Ptp.1492.1.S1_s_at	PtpAffx.203973.1.S1_at	0.00953623
Ptp.1492.1.S1_s_at	PtpAffx.208110.1.S1_s_at	0.0096933
Ptp.1492.1.S1_s_at	PtpAffx.208811.1.S1_s_at	0.000371428
Ptp.1492.1.S1_s_at	PtpAffx.209025.1.S1_at	0.00189924
Ptp.1492.1.S1_s_at	PtpAffx.53336.1.A1_at	0.00878009
Ptp.1492.1.S1_s_at	PtpAffx.69641.1.A1_at	0.00319498
Ptp.1492.1.S1_s_at	PtpAffx.7785.1.A1_at	0.00921034
Ptp.1492.1.S1_x_at	Ptp.5328.1.S1_s_at	0.0037851
Ptp.1492.1.S1_x_at	Ptp.5808.1.S1_at	0.000405143
Ptp.1492.1.S1_x_at	Ptp.6148.1.S1_at	0.00954982
Ptp.1492.1.S1_x_at	PtpAffx.10101.1.A1_at	0.00517771
Ptp.1492.1.S1_x_at	PtpAffx.128756.1.S1_at	0.00633486
Ptp.1492.1.S1_x_at	PtpAffx.203476.1.S1_at	0.00938831
Ptp.1492.1.S1_x_at	PtpAffx.208110.1.S1_s_at	0.00345918
Ptp.1492.1.S1_x_at	PtpAffx.209025.1.S1_at	0.00208843
Ptp.1492.1.S1_x_at	PtpAffx.37783.1.A1_s_at	0.00980647
Ptp.1492.1.S1_x_at	PtpAffx.49776.1.S1_at	0.00538399
Ptp.1492.1.S1_x_at	PtpAffx.503.2.S1_at	0.00900216
Ptp.1492.1.S1_x_at	PtpAffx.57317.1.S1_at	0.00664583
Ptp.1492.1.S1_x_at	PtpAffx.606.3.S1_at	0.00408067
Ptp.1492.1.S1_x_at	PtpAffx.7785.1.A1_at	0.000450893
Ptp.1492.1.S1_x_at	PtpAffx.79920.1.A1_at	0.0036965
Ptp.1492.1.S1_x_at	PtpAffx.80734.1.A1_at	0.00631372
Ptp.1492.1.S1_x_at	PtpAffx.9932.2.A1_a_at	0.00953858
Ptp.1492.2.S1_x_at	Ptp.275.2.S1_s_at	0.00437536
Ptp.1492.2.S1_x_at	Ptp.4899.1.S1_s_at	0.00289392
Ptp.1492.2.S1_x_at	Ptp.5328.1.S1_s_at	0.00648463
Ptp.1492.2.S1_x_at	Ptp.5808.1.S1_at	0.000438788
Ptp.1492.2.S1_x_at	PtpAffx.10101.1.A1_at	0.00300762
Ptp.1492.2.S1_x_at	PtpAffx.10843.1.A1_at	0.00243141
Ptp.1492.2.S1_x_at	PtpAffx.128756.1.S1_at	0.00949611
Ptp.1492.2.S1_x_at	PtpAffx.19546.1.S1_at	0.00218642
Ptp.1492.2.S1_x_at	PtpAffx.203476.1.S1_at	0.00762635
Ptp.1492.2.S1_x_at	PtpAffx.208110.1.S1_s_at	0.00262101
Ptp.1492.2.S1_x_at	PtpAffx.208251.1.S1_at	0.00682783
Ptp.1492.2.S1_x_at	PtpAffx.209025.1.S1_at	0.000761409
Ptp.1492.2.S1_x_at	PtpAffx.49776.1.S1_at	0.00172105
Ptp.1492.2.S1_x_at	PtpAffx.7785.1.A1_at	7.36766e-05
Ptp.1492.2.S1_x_at	PtpAffx.79920.1.A1_at	0.00522658
Ptp.1492.2.S1_x_at	PtpAffx.85471.1.S1_at	0.00489362
Ptp.1492.2.S1_x_at	PtpAffx.9932.2.A1_a_at	0.00847315
Ptp.1497.1.S1_s_at	Ptp.6062.1.S1_at	0.00883373
Ptp.1497.1.S1_s_at	PtpAffx.52716.2.A1_s_at	0.00996742
Ptp.1497.1.S1_s_at	PtpAffx.99162.1.S1_at	0.00715081
Ptp.1497.2.S1_x_at	Ptp.5808.1.S1_at	0.00870797
Ptp.1497.2.S1_x_at	Ptp.5997.1.S1_at	0.00689652
Ptp.1497.2.S1_x_at	Ptp.6148.1.S1_at	0.00690822
Ptp.1497.2.S1_x_at	PtpAffx.146387.1.A1_at	0.00989606
Ptp.1497.2.S1_x_at	PtpAffx.209025.1.S1_at	0.00272342
Ptp.1497.2.S1_x_at	PtpAffx.5133.1.A1_at	0.0025986
Ptp.1497.2.S1_x_at	PtpAffx.5133.2.S1_s_at	0.00801714
Ptp.1500.1.A1_at	Ptp.725.1.A1_at	0.00840482
Ptp.1500.1.A1_at	PtpAffx.13160.1.A1_at	0.00450725
Ptp.1500.1.A1_at	PtpAffx.132819.1.S1_s_at	0.00531316
Ptp.1500.1.A1_at	PtpAffx.134514.1.A1_at	0.00685504
Ptp.1500.1.A1_at	PtpAffx.205441.1.S1_at	0.0098264
Ptp.1500.1.A1_at	PtpAffx.46902.1.A1_at	0.00591814
Ptp.1502.3.S1_a_at	PtpAffx.205416.1.S1_at	0.00797875
Ptp.1502.3.S1_a_at	PtpAffx.27692.1.A1_at	0.00847479
Ptp.1504.2.S1_s_at	PtpAffx.109947.1.A1_at	0.00222953
Ptp.1504.2.S1_s_at	PtpAffx.5275.1.A1_at	0.00876715
Ptp.1505.1.S1_a_at	Ptp.474.1.A1_s_at	0.00474647
Ptp.1507.1.S1_s_at	Ptp.4620.1.S1_s_at	0.00969493
Ptp.1507.1.S1_s_at	PtpAffx.104019.1.A1_a_at	0.00577679
Ptp.1507.1.S1_s_at	PtpAffx.121138.1.A1_at	0.00526748
Ptp.1507.1.S1_s_at	PtpAffx.3566.2.S1_at	0.00645831
Ptp.1507.1.S1_s_at	PtpAffx.98919.1.A1_at	0.00157917
Ptp.1510.1.S1_s_at	PtpAffx.28528.1.S1_a_at	0.00917289
Ptp.1511.1.S1_s_at	PtpAffx.201804.1.S1_s_at	0.00828166
Ptp.1512.1.S1_s_at	Ptp.160.1.S1_x_at	0.00307258
Ptp.1512.1.S1_s_at	Ptp.1770.1.A1_at	0.00848724
Ptp.1512.1.S1_s_at	Ptp.2273.1.S1_at	0.00501768
Ptp.1512.1.S1_s_at	Ptp.2503.1.S1_at	0.00701064
Ptp.1512.1.S1_s_at	Ptp.3626.1.S1_at	0.00601104
Ptp.1512.1.S1_s_at	Ptp.4315.1.S1_at	0.00568714
Ptp.1512.1.S1_s_at	Ptp.4674.1.S1_at	0.00891882
Ptp.1512.1.S1_s_at	Ptp.5534.1.A1_s_at	0.00163579
Ptp.1512.1.S1_s_at	Ptp.5728.1.S1_s_at	0.00590791
Ptp.1512.1.S1_s_at	Ptp.5804.1.S1_at	0.00171035
Ptp.1512.1.S1_s_at	Ptp.5824.2.S1_a_at	0.00216012
Ptp.1512.1.S1_s_at	Ptp.6311.2.S1_at	0.00154821
Ptp.1512.1.S1_s_at	Ptp.6496.1.A1_s_at	0.00264595
Ptp.1512.1.S1_s_at	Ptp.7151.1.S1_at	0.00947682
Ptp.1512.1.S1_s_at	Ptp.990.1.A1_at	0.00812527
Ptp.1512.1.S1_s_at	PtpAffx.11077.1.A1_at	0.00848221
Ptp.1512.1.S1_s_at	PtpAffx.134514.1.A1_at	0.00939192
Ptp.1512.1.S1_s_at	PtpAffx.142466.1.A1_s_at	0.00984194
Ptp.1512.1.S1_s_at	PtpAffx.152582.1.S1_at	0.00809652
Ptp.1512.1.S1_s_at	PtpAffx.152705.1.A1_at	0.00611367
Ptp.1512.1.S1_s_at	PtpAffx.154914.1.S1_s_at	0.00860059
Ptp.1512.1.S1_s_at	PtpAffx.18251.2.A1_a_at	0.00536266
Ptp.1512.1.S1_s_at	PtpAffx.201782.1.S1_s_at	0.00407212
Ptp.1512.1.S1_s_at	PtpAffx.202266.1.S1_at	0.000357214
Ptp.1512.1.S1_s_at	PtpAffx.204597.1.S1_s_at	0.00378523
Ptp.1512.1.S1_s_at	PtpAffx.208429.1.S1_at	0.00556006
Ptp.1512.1.S1_s_at	PtpAffx.209463.1.S1_s_at	0.00511281
Ptp.1512.1.S1_s_at	PtpAffx.212225.1.S1_at	0.0052638
Ptp.1512.1.S1_s_at	PtpAffx.2383.2.S1_at	0.00867153
Ptp.1512.1.S1_s_at	PtpAffx.24320.1.A1_a_at	0.00774848
Ptp.1512.1.S1_s_at	PtpAffx.249.567.S1_s_at	0.00475174
Ptp.1512.1.S1_s_at	PtpAffx.39584.1.S1_at	0.00853346
Ptp.1512.1.S1_s_at	PtpAffx.4614.2.A1_at	0.00304123
Ptp.1512.1.S1_s_at	PtpAffx.46902.1.A1_at	0.00422982
Ptp.1512.1.S1_s_at	PtpAffx.48454.1.A1_at	0.00701386
Ptp.1512.1.S1_s_at	PtpAffx.49222.1.S1_at	0.0054148
Ptp.1512.1.S1_s_at	PtpAffx.60429.2.S1_a_at	0.00532496
Ptp.1512.1.S1_s_at	PtpAffx.61387.1.A1_at	0.00894505
Ptp.1512.1.S1_s_at	PtpAffx.63660.1.A1_at	0.00547499
Ptp.1512.1.S1_s_at	PtpAffx.7219.1.A1_s_at	0.00693042
Ptp.1512.1.S1_s_at	PtpAffx.89023.2.S1_a_at	0.00461371
Ptp.1512.1.S1_s_at	PtpAffx.98782.2.S1_a_at	0.00892037
Ptp.1513.2.A1_a_at	PtpAffx.213601.1.S1_at	0.00704172
Ptp.1513.2.A1_a_at	PtpAffx.72999.1.S1_at	0.00269328
Ptp.1515.1.S1_a_at	PtpAffx.204240.1.S1_at	0.00517678
Ptp.1515.1.S1_a_at	PtpAffx.421.1.A1_at	0.00736234
Ptp.1515.1.S1_x_at	Ptp.2152.1.S1_s_at	0.00237743
Ptp.1515.1.S1_x_at	Ptp.3892.1.S1_at	0.00450052
Ptp.1515.1.S1_x_at	Ptp.4446.1.A1_s_at	0.00736356
Ptp.1515.1.S1_x_at	Ptp.4454.1.S1_s_at	0.00409059
Ptp.1515.1.S1_x_at	Ptp.5063.1.S1_at	0.000357214
Ptp.1515.1.S1_x_at	Ptp.5444.1.S1_at	0.00908554
Ptp.1515.1.S1_x_at	Ptp.5510.1.S1_at	0.000442357
Ptp.1515.1.S1_x_at	Ptp.6019.2.S1_s_at	0.00530147
Ptp.1515.1.S1_x_at	Ptp.6257.1.S1_at	0.00172759
Ptp.1515.1.S1_x_at	Ptp.7100.1.A1_s_at	0.00309008
Ptp.1515.1.S1_x_at	Ptp.714.1.A1_a_at	0.00526292
Ptp.1515.1.S1_x_at	Ptp.7199.2.A1_s_at	0.0025986
Ptp.1515.1.S1_x_at	Ptp.7278.1.S1_at	0.00608759
Ptp.1515.1.S1_x_at	Ptp.8141.1.S1_at	0.00535979
Ptp.1515.1.S1_x_at	PtpAffx.10330.5.S1_a_at	0.00161072
Ptp.1515.1.S1_x_at	PtpAffx.10948.1.S1_a_at	0.00240291
Ptp.1515.1.S1_x_at	PtpAffx.114878.1.A1_at	0.00249852
Ptp.1515.1.S1_x_at	PtpAffx.11517.1.S1_at	0.00518549
Ptp.1515.1.S1_x_at	PtpAffx.11745.1.A1_at	0.00916625
Ptp.1515.1.S1_x_at	PtpAffx.124508.1.S1_at	0.00682464
Ptp.1515.1.S1_x_at	PtpAffx.12873.1.A1_at	0.00501352
Ptp.1515.1.S1_x_at	PtpAffx.133756.2.A1_at	0.00641
Ptp.1515.1.S1_x_at	PtpAffx.1377.1.A1_at	0.00515055
Ptp.1515.1.S1_x_at	PtpAffx.15197.1.S1_at	8.17201e-05
Ptp.1515.1.S1_x_at	PtpAffx.158107.4.S1_at	0.00836112
Ptp.1515.1.S1_x_at	PtpAffx.160389.1.A1_at	0.00198389
Ptp.1515.1.S1_x_at	PtpAffx.16691.2.S1_a_at	0.00653441
Ptp.1515.1.S1_x_at	PtpAffx.18175.2.A1_a_at	0.00865291
Ptp.1515.1.S1_x_at	PtpAffx.18543.1.S1_at	0.00368589
Ptp.1515.1.S1_x_at	PtpAffx.18926.2.S1_at	0.00885456
Ptp.1515.1.S1_x_at	PtpAffx.200885.1.S1_at	0.0056977
Ptp.1515.1.S1_x_at	PtpAffx.201261.1.S1_at	0.00682767
Ptp.1515.1.S1_x_at	PtpAffx.201324.1.S1_at	0.00982182
Ptp.1515.1.S1_x_at	PtpAffx.202105.1.S1_at	0.00857123
Ptp.1515.1.S1_x_at	PtpAffx.202195.1.S1_x_at	0.00857123
Ptp.1515.1.S1_x_at	PtpAffx.202682.1.S1_at	0.000174408
Ptp.1515.1.S1_x_at	PtpAffx.20305.1.A1_at	0.00680726
Ptp.1515.1.S1_x_at	PtpAffx.203310.1.S1_at	0.00764289
Ptp.1515.1.S1_x_at	PtpAffx.204121.1.S1_at	0.00445558
Ptp.1515.1.S1_x_at	PtpAffx.210238.1.S1_at	0.00825733
Ptp.1515.1.S1_x_at	PtpAffx.210940.1.S1_at	0.000543408
Ptp.1515.1.S1_x_at	PtpAffx.212060.1.S1_at	0.00413871
Ptp.1515.1.S1_x_at	PtpAffx.212881.1.S1_at	0.00462613
Ptp.1515.1.S1_x_at	PtpAffx.213018.1.S1_at	0.00253632
Ptp.1515.1.S1_x_at	PtpAffx.214836.1.S1_at	0.00971498
Ptp.1515.1.S1_x_at	PtpAffx.21710.3.A1_a_at	0.00696955
Ptp.1515.1.S1_x_at	PtpAffx.21710.3.A1_at	0.00430857
Ptp.1515.1.S1_x_at	PtpAffx.221142.1.S1_at	0.009309
Ptp.1515.1.S1_x_at	PtpAffx.223380.1.S1_s_at	0.00645831
Ptp.1515.1.S1_x_at	PtpAffx.22429.2.A1_a_at	0.00994873
Ptp.1515.1.S1_x_at	PtpAffx.225012.1.S1_at	0.00618259
Ptp.1515.1.S1_x_at	PtpAffx.2279.1.S1_at	0.00623292
Ptp.1515.1.S1_x_at	PtpAffx.25444.1.S1_s_at	4.26184e-05
Ptp.1515.1.S1_x_at	PtpAffx.25444.1.S1_x_at	0.000761409
Ptp.1515.1.S1_x_at	PtpAffx.26512.1.S1_at	0.00109083
Ptp.1515.1.S1_x_at	PtpAffx.26840.1.S1_at	0.00642963
Ptp.1515.1.S1_x_at	PtpAffx.30031.1.S1_at	0.00558411
Ptp.1515.1.S1_x_at	PtpAffx.309.5.A1_at	0.0046417
Ptp.1515.1.S1_x_at	PtpAffx.34041.1.A1_at	0.00707663
Ptp.1515.1.S1_x_at	PtpAffx.34645.1.S1_s_at	0.00708586
Ptp.1515.1.S1_x_at	PtpAffx.37990.1.S1_at	0.000794934
Ptp.1515.1.S1_x_at	PtpAffx.4450.1.A1_s_at	9.8408e-05
Ptp.1515.1.S1_x_at	PtpAffx.454.7.A1_x_at	0.00305308
Ptp.1515.1.S1_x_at	PtpAffx.47691.1.A1_at	0.00712795
Ptp.1515.1.S1_x_at	PtpAffx.50674.1.A1_a_at	0.000215611
Ptp.1515.1.S1_x_at	PtpAffx.54404.1.S1_s_at	0.00995361
Ptp.1515.1.S1_x_at	PtpAffx.59823.1.S1_a_at	0.00457043
Ptp.1515.1.S1_x_at	PtpAffx.62481.1.A1_s_at	0.000953408
Ptp.1515.1.S1_x_at	PtpAffx.6485.1.S1_at	0.00684878
Ptp.1515.1.S1_x_at	PtpAffx.6629.2.S1_at	0.0028334
Ptp.1515.1.S1_x_at	PtpAffx.8091.2.S1_s_at	0.007705
Ptp.1515.1.S1_x_at	PtpAffx.86393.1.S1_s_at	0.00115211
Ptp.1515.1.S1_x_at	PtpAffx.8698.1.A1_at	0.00459414
Ptp.1515.1.S1_x_at	PtpAffx.9122.1.A1_at	0.00114515
Ptp.1515.1.S1_x_at	PtpAffx.93130.2.S1_a_at	0.00096241
Ptp.1515.1.S1_x_at	PtpAffx.9325.3.A1_a_at	0.00111239
Ptp.1515.1.S1_x_at	PtpAffx.9494.2.S1_at	0.00506586
Ptp.1517.1.S1_x_at	PtpAffx.211832.1.S1_at	0.00600025
Ptp.153.1.S1_at	Ptp.5510.1.S1_at	0.0041385
Ptp.153.1.S1_at	Ptp.7198.2.A1_a_at	0.00381809
Ptp.153.1.S1_at	PtpAffx.18595.1.S1_at	0.00639439
Ptp.153.1.S1_at	PtpAffx.217382.1.S1_at	0.005387
Ptp.153.1.S1_at	PtpAffx.22429.2.A1_a_at	0.00942939
Ptp.153.1.S1_at	PtpAffx.2589.1.A1_s_at	0.00730888
Ptp.153.1.S1_at	PtpAffx.4082.1.S1_s_at	0.00485074
Ptp.153.1.S1_at	PtpAffx.41177.1.S1_s_at	0.00504832
Ptp.153.1.S1_at	PtpAffx.454.7.A1_x_at	0.00112012
Ptp.153.1.S1_at	PtpAffx.6485.1.S1_at	0.00715081
Ptp.1542.1.S1_at	PtpAffx.105084.1.S1_at	0.00856738
Ptp.1542.1.S1_at	PtpAffx.118389.1.S1_at	0.00639439
Ptp.1542.1.S1_at	PtpAffx.120369.1.S1_s_at	0.00497773
Ptp.1542.1.S1_at	PtpAffx.206061.1.S1_at	0.00398663
Ptp.1542.1.S1_at	PtpAffx.207364.1.S1_x_at	0.00799767
Ptp.1542.1.S1_at	PtpAffx.224213.1.S1_s_at	0.00590787
Ptp.1542.1.S1_s_at	Ptp.5413.1.S1_at	0.00608357
Ptp.1542.1.S1_s_at	PtpAffx.164036.2.S1_at	0.00985024
Ptp.1542.1.S1_s_at	PtpAffx.17671.1.S1_at	0.00457309
Ptp.1542.1.S1_s_at	PtpAffx.222182.1.S1_s_at	0.00941192
Ptp.1542.1.S1_s_at	PtpAffx.224213.1.S1_s_at	0.00512942
Ptp.1542.1.S1_s_at	PtpAffx.27963.1.S1_at	0.00813732
Ptp.1547.1.S1_s_at	PtpAffx.160901.1.S1_s_at	0.0098228
Ptp.1547.1.S1_s_at	PtpAffx.222182.1.S1_s_at	0.00814952
Ptp.1550.1.S1_at	Ptp.5534.1.A1_s_at	0.00904269
Ptp.1550.1.S1_at	PtpAffx.221135.1.S1_at	0.00649809
Ptp.1550.1.S1_at	PtpAffx.60429.2.S1_a_at	0.00367345
Ptp.1551.1.S1_at	Ptp.2152.1.S1_s_at	0.00115211
Ptp.1551.1.S1_at	Ptp.2840.1.S1_s_at	0.00636669
Ptp.1551.1.S1_at	Ptp.288.1.A1_s_at	0.00417772
Ptp.1551.1.S1_at	Ptp.3097.1.S1_s_at	0.00550045
Ptp.1551.1.S1_at	Ptp.4145.2.A1_a_at	0.00470399
Ptp.1551.1.S1_at	Ptp.4454.1.S1_s_at	0.000792769
Ptp.1551.1.S1_at	Ptp.4820.1.S1_x_at	0.00640122
Ptp.1551.1.S1_at	Ptp.5063.1.S1_at	0.00149942
Ptp.1551.1.S1_at	Ptp.5410.1.S1_s_at	0.000545603
Ptp.1551.1.S1_at	Ptp.5444.1.S1_at	0.000593755
Ptp.1551.1.S1_at	Ptp.5444.1.S1_x_at	0.00386085
Ptp.1551.1.S1_at	Ptp.5510.1.S1_at	0.000156798
Ptp.1551.1.S1_at	Ptp.5824.2.S1_a_at	0.00228649
Ptp.1551.1.S1_at	Ptp.588.2.A1_s_at	0.00784466
Ptp.1551.1.S1_at	Ptp.6257.1.S1_at	0.00629768
Ptp.1551.1.S1_at	Ptp.6593.1.S1_at	0.00197438
Ptp.1551.1.S1_at	Ptp.7198.2.A1_a_at	0.00958571
Ptp.1551.1.S1_at	Ptp.7199.2.A1_s_at	0.00262768
Ptp.1551.1.S1_at	Ptp.800.1.S1_s_at	0.00553377
Ptp.1551.1.S1_at	PtpAffx.10330.5.S1_a_at	0.00270304
Ptp.1551.1.S1_at	PtpAffx.11198.1.A1_at	0.00998023
Ptp.1551.1.S1_at	PtpAffx.11745.1.A1_at	0.000714931
Ptp.1551.1.S1_at	PtpAffx.11958.1.A1_at	0.00960905
Ptp.1551.1.S1_at	PtpAffx.13397.1.S1_at	0.00794108
Ptp.1551.1.S1_at	PtpAffx.134941.1.A1_at	0.00337461
Ptp.1551.1.S1_at	PtpAffx.140704.1.A1_s_at	0.00408067
Ptp.1551.1.S1_at	PtpAffx.147944.1.S1_s_at	0.00753421
Ptp.1551.1.S1_at	PtpAffx.15066.1.S1_s_at	0.00426347
Ptp.1551.1.S1_at	PtpAffx.158107.4.S1_at	0.00549445
Ptp.1551.1.S1_at	PtpAffx.15855.2.A1_a_at	0.00851715
Ptp.1551.1.S1_at	PtpAffx.160068.1.A1_s_at	0.0065161
Ptp.1551.1.S1_at	PtpAffx.160545.1.A1_s_at	0.000628763
Ptp.1551.1.S1_at	PtpAffx.18543.1.S1_at	0.00541202
Ptp.1551.1.S1_at	PtpAffx.18926.2.S1_at	0.00384542
Ptp.1551.1.S1_at	PtpAffx.202195.1.S1_x_at	0.00437066
Ptp.1551.1.S1_at	PtpAffx.203310.1.S1_at	0.000765675
Ptp.1551.1.S1_at	PtpAffx.204127.1.S1_at	0.00277072
Ptp.1551.1.S1_at	PtpAffx.204455.1.S1_at	0.00437872
Ptp.1551.1.S1_at	PtpAffx.207197.1.S1_at	0.0077497
Ptp.1551.1.S1_at	PtpAffx.208811.1.S1_s_at	0.000606197
Ptp.1551.1.S1_at	PtpAffx.211754.1.S1_at	1.88909e-05
Ptp.1551.1.S1_at	PtpAffx.212182.1.S1_at	0.00680576
Ptp.1551.1.S1_at	PtpAffx.212796.1.S1_at	0.00598204
Ptp.1551.1.S1_at	PtpAffx.213018.1.S1_at	0.00238356
Ptp.1551.1.S1_at	PtpAffx.21710.3.A1_at	0.000514971
Ptp.1551.1.S1_at	PtpAffx.223380.1.S1_s_at	0.00838615
Ptp.1551.1.S1_at	PtpAffx.22429.2.A1_a_at	0.00174647
Ptp.1551.1.S1_at	PtpAffx.2589.1.A1_s_at	0.00320492
Ptp.1551.1.S1_at	PtpAffx.26512.1.S1_at	0.00654765
Ptp.1551.1.S1_at	PtpAffx.309.5.A1_at	0.00186164
Ptp.1551.1.S1_at	PtpAffx.3173.1.S1_a_at	0.00617476
Ptp.1551.1.S1_at	PtpAffx.35538.1.S1_a_at	0.00895897
Ptp.1551.1.S1_at	PtpAffx.41350.1.A1_at	0.000194077
Ptp.1551.1.S1_at	PtpAffx.4450.1.A1_s_at	9.51856e-07
Ptp.1551.1.S1_at	PtpAffx.454.7.A1_x_at	0.00696292
Ptp.1551.1.S1_at	PtpAffx.505.2.A1_a_at	0.00855662
Ptp.1551.1.S1_at	PtpAffx.51435.3.A1_a_at	0.00573608
Ptp.1551.1.S1_at	PtpAffx.54404.1.S1_s_at	0.00267372
Ptp.1551.1.S1_at	PtpAffx.5539.2.S1_a_at	0.00437066
Ptp.1551.1.S1_at	PtpAffx.5770.1.S1_s_at	0.00291414
Ptp.1551.1.S1_at	PtpAffx.58647.1.A1_a_at	0.000384643
Ptp.1551.1.S1_at	PtpAffx.6485.1.S1_at	0.000308463
Ptp.1551.1.S1_at	PtpAffx.75866.1.A1_at	0.00764092
Ptp.1551.1.S1_at	PtpAffx.82465.1.A1_at	0.005609
Ptp.1551.1.S1_at	PtpAffx.86393.1.S1_s_at	0.0031112
Ptp.1551.1.S1_at	PtpAffx.9122.1.A1_at	0.0028246
Ptp.1551.1.S1_at	PtpAffx.9325.3.A1_a_at	0.00479377
Ptp.1551.1.S1_at	PtpAffx.9494.2.S1_at	0.00950145
Ptp.1551.1.S1_x_at	Ptp.1599.1.A1_at	0.00222441
Ptp.1551.1.S1_x_at	Ptp.2011.1.S1_at	0.00372834
Ptp.1551.1.S1_x_at	Ptp.2152.1.S1_s_at	0.00363829
Ptp.1551.1.S1_x_at	Ptp.2263.1.S1_s_at	0.00273358
Ptp.1551.1.S1_x_at	Ptp.288.1.A1_s_at	0.00377994
Ptp.1551.1.S1_x_at	Ptp.3097.1.S1_s_at	0.00300128
Ptp.1551.1.S1_x_at	Ptp.4145.2.A1_a_at	0.00434691
Ptp.1551.1.S1_x_at	Ptp.4315.1.S1_at	0.0045934
Ptp.1551.1.S1_x_at	Ptp.4454.1.S1_s_at	0.00573608
Ptp.1551.1.S1_x_at	Ptp.4512.1.S1_x_at	0.00616602
Ptp.1551.1.S1_x_at	Ptp.470.1.S1_at	0.00124242
Ptp.1551.1.S1_x_at	Ptp.5063.1.S1_at	0.00920203
Ptp.1551.1.S1_x_at	Ptp.5410.1.S1_s_at	0.000195797
Ptp.1551.1.S1_x_at	Ptp.5444.1.S1_at	0.00968163
Ptp.1551.1.S1_x_at	Ptp.5510.1.S1_at	0.000333058
Ptp.1551.1.S1_x_at	Ptp.5824.2.S1_a_at	0.000764485
Ptp.1551.1.S1_x_at	Ptp.6257.1.S1_at	0.00355385
Ptp.1551.1.S1_x_at	Ptp.6496.1.A1_s_at	0.0073717
Ptp.1551.1.S1_x_at	Ptp.6593.1.S1_at	0.00387897
Ptp.1551.1.S1_x_at	Ptp.7140.1.S1_at	0.00776563
Ptp.1551.1.S1_x_at	Ptp.7199.2.A1_s_at	0.00349532
Ptp.1551.1.S1_x_at	PtpAffx.11745.1.A1_at	0.00100017
Ptp.1551.1.S1_x_at	PtpAffx.11958.1.A1_at	0.00350571
Ptp.1551.1.S1_x_at	PtpAffx.122552.1.S1_at	0.00949023
Ptp.1551.1.S1_x_at	PtpAffx.134941.1.A1_at	0.000438788
Ptp.1551.1.S1_x_at	PtpAffx.140704.1.A1_s_at	0.00381234
Ptp.1551.1.S1_x_at	PtpAffx.147944.1.S1_s_at	0.00924357
Ptp.1551.1.S1_x_at	PtpAffx.15066.1.S1_s_at	0.00687189
Ptp.1551.1.S1_x_at	PtpAffx.15197.1.S1_at	0.00648987
Ptp.1551.1.S1_x_at	PtpAffx.15855.2.A1_a_at	0.00148403
Ptp.1551.1.S1_x_at	PtpAffx.159092.1.S1_at	0.00174647
Ptp.1551.1.S1_x_at	PtpAffx.159481.1.A1_at	0.00309494
Ptp.1551.1.S1_x_at	PtpAffx.160545.1.A1_s_at	8.17201e-05
Ptp.1551.1.S1_x_at	PtpAffx.18543.1.S1_at	0.00417058
Ptp.1551.1.S1_x_at	PtpAffx.18595.1.S1_at	0.00208529
Ptp.1551.1.S1_x_at	PtpAffx.202195.1.S1_x_at	0.00342709
Ptp.1551.1.S1_x_at	PtpAffx.203310.1.S1_at	0.00548499
Ptp.1551.1.S1_x_at	PtpAffx.204455.1.S1_at	0.00765446
Ptp.1551.1.S1_x_at	PtpAffx.208811.1.S1_s_at	0.00208322
Ptp.1551.1.S1_x_at	PtpAffx.211754.1.S1_at	0.000599719
Ptp.1551.1.S1_x_at	PtpAffx.212182.1.S1_at	0.00290161
Ptp.1551.1.S1_x_at	PtpAffx.212796.1.S1_at	0.00348922
Ptp.1551.1.S1_x_at	PtpAffx.21710.3.A1_at	0.00696776
Ptp.1551.1.S1_x_at	PtpAffx.22429.2.A1_a_at	0.000296239
Ptp.1551.1.S1_x_at	PtpAffx.26512.1.S1_at	0.00809019
Ptp.1551.1.S1_x_at	PtpAffx.2721.1.A1_at	0.00358824
Ptp.1551.1.S1_x_at	PtpAffx.29282.1.A1_at	0.00410592
Ptp.1551.1.S1_x_at	PtpAffx.309.5.A1_at	0.00293676
Ptp.1551.1.S1_x_at	PtpAffx.30949.2.A1_a_at	0.00472082
Ptp.1551.1.S1_x_at	PtpAffx.3173.1.S1_a_at	0.00177855
Ptp.1551.1.S1_x_at	PtpAffx.3441.1.S1_at	0.00226179
Ptp.1551.1.S1_x_at	PtpAffx.3707.2.S1_a_at	0.0089176
Ptp.1551.1.S1_x_at	PtpAffx.4082.1.S1_at	0.00806458
Ptp.1551.1.S1_x_at	PtpAffx.4082.1.S1_s_at	0.00271876
Ptp.1551.1.S1_x_at	PtpAffx.41350.1.A1_at	0.000190206
Ptp.1551.1.S1_x_at	PtpAffx.4450.1.A1_s_at	2.39471e-05
Ptp.1551.1.S1_x_at	PtpAffx.4464.1.S1_a_at	0.00822921
Ptp.1551.1.S1_x_at	PtpAffx.454.7.A1_x_at	0.00187657
Ptp.1551.1.S1_x_at	PtpAffx.49413.1.S1_at	0.00164224
Ptp.1551.1.S1_x_at	PtpAffx.505.2.A1_a_at	0.00557651
Ptp.1551.1.S1_x_at	PtpAffx.50850.1.A1_at	0.00711351
Ptp.1551.1.S1_x_at	PtpAffx.5227.1.A1_s_at	0.00538243
Ptp.1551.1.S1_x_at	PtpAffx.54404.1.S1_s_at	0.0007548
Ptp.1551.1.S1_x_at	PtpAffx.5539.2.S1_a_at	0.00813928
Ptp.1551.1.S1_x_at	PtpAffx.5545.1.S1_a_at	0.00649202
Ptp.1551.1.S1_x_at	PtpAffx.5770.1.S1_s_at	0.00146044
Ptp.1551.1.S1_x_at	PtpAffx.58647.1.A1_a_at	0.000238739
Ptp.1551.1.S1_x_at	PtpAffx.6485.1.S1_at	0.000958648
Ptp.1551.1.S1_x_at	PtpAffx.7547.1.A1_at	0.00912795
Ptp.1551.1.S1_x_at	PtpAffx.7845.1.A1_at	0.00528153
Ptp.1551.1.S1_x_at	PtpAffx.82465.1.A1_at	0.000898386
Ptp.1551.1.S1_x_at	PtpAffx.86393.1.S1_s_at	0.00574037
Ptp.1551.1.S1_x_at	PtpAffx.9122.1.A1_at	0.00165468
Ptp.1551.1.S1_x_at	PtpAffx.936.1.S1_s_at	0.00627813
Ptp.1551.1.S1_x_at	PtpAffx.99162.1.S1_at	0.00137104
Ptp.1555.1.S1_at	PtpAffx.24151.1.A1_at	0.00917289
Ptp.1555.2.A1_at	PtpAffx.6485.1.S1_at	0.00973464
Ptp.1557.1.S1_at	PtpAffx.120153.1.S1_s_at	0.00444048
Ptp.1557.1.S1_at	PtpAffx.38981.2.S1_a_at	0.0079522
Ptp.1558.1.S1_at	PtpAffx.118080.1.S1_s_at	0.00930921
Ptp.1559.1.S1_s_at	Ptp.3956.1.S1_at	0.00286776
Ptp.1559.1.S1_s_at	Ptp.6598.1.S1_at	0.00857362
Ptp.1559.1.S1_s_at	PtpAffx.210472.1.S1_at	0.00447849
Ptp.1559.1.S1_s_at	PtpAffx.23746.1.A1_at	0.00295625
Ptp.1559.1.S1_s_at	PtpAffx.26621.1.A1_s_at	0.00885289
Ptp.1559.1.S1_s_at	PtpAffx.87003.1.A1_s_at	0.0052191
Ptp.1560.1.S1_at	Ptp.2158.1.S1_at	0.00979017
Ptp.1560.1.S1_at	Ptp.7197.1.S1_at	0.00995363
Ptp.1560.1.S1_at	Ptp.8073.1.A1_s_at	0.0033866
Ptp.1560.1.S1_at	PtpAffx.18957.1.A1_at	0.00208628
Ptp.1560.1.S1_at	PtpAffx.204065.1.S1_at	0.00593424
Ptp.1560.1.S1_at	PtpAffx.205441.1.S1_at	0.00392742
Ptp.1560.1.S1_at	PtpAffx.212796.1.S1_at	0.00945092
Ptp.1560.1.S1_at	PtpAffx.22429.2.A1_a_at	0.00442395
Ptp.1560.1.S1_at	PtpAffx.308.1.A1_a_at	0.00311487
Ptp.1560.1.S1_at	PtpAffx.34170.1.S1_at	0.000203146
Ptp.1560.1.S1_at	PtpAffx.49413.1.S1_at	0.00102379
Ptp.1560.1.S1_at	PtpAffx.51037.1.S1_s_at	0.00666245
Ptp.1560.1.S1_at	PtpAffx.5187.1.A1_s_at	0.0043318
Ptp.1560.1.S1_at	PtpAffx.72180.1.S1_s_at	0.00916049
Ptp.1560.1.S1_at	PtpAffx.79296.1.S1_s_at	0.00418139
Ptp.1568.1.S1_s_at	PtpAffx.203320.1.S1_at	0.00587916
Ptp.1568.1.S1_s_at	PtpAffx.46007.1.S1_s_at	0.00639943
Ptp.1580.1.S1_x_at	Ptp.2531.1.S1_at	0.00923465
Ptp.1580.1.S1_x_at	Ptp.5052.1.S1_s_at	0.00936803
Ptp.1580.1.S1_x_at	Ptp.6019.2.S1_s_at	0.00694745
Ptp.1580.1.S1_x_at	Ptp.6019.2.S1_x_at	0.00773222
Ptp.1580.1.S1_x_at	PtpAffx.100452.1.S1_at	0.00582115
Ptp.1580.1.S1_x_at	PtpAffx.1099.1.A1_s_at	0.00580245
Ptp.1580.1.S1_x_at	PtpAffx.112323.1.S1_at	0.00801199
Ptp.1580.1.S1_x_at	PtpAffx.1257.1.S1_a_at	0.00826223
Ptp.1580.1.S1_x_at	PtpAffx.12675.4.A1_s_at	0.0074774
Ptp.1580.1.S1_x_at	PtpAffx.133537.1.A1_at	0.0066303
Ptp.1580.1.S1_x_at	PtpAffx.15197.1.S1_at	0.00973957
Ptp.1580.1.S1_x_at	PtpAffx.210940.1.S1_at	0.00405584
Ptp.1580.1.S1_x_at	PtpAffx.49623.1.S1_at	0.00915219
Ptp.1580.1.S1_x_at	PtpAffx.71659.1.S1_at	0.00908554
Ptp.1582.1.A1_at	PtpAffx.209090.1.S1_s_at	0.000704032
Ptp.1583.2.S1_x_at	Ptp.5103.1.S1_s_at	0.00984568
Ptp.1583.2.S1_x_at	Ptp.667.1.S1_at	0.00368289
Ptp.1583.2.S1_x_at	PtpAffx.20988.1.S1_at	0.00417344
Ptp.1583.2.S1_x_at	PtpAffx.5187.1.A1_s_at	0.00964169
Ptp.1585.1.S1_at	PtpAffx.102330.1.A1_s_at	0.00612214
Ptp.1586.1.S1_at	Ptp.4916.1.S1_s_at	0.00997499
Ptp.1586.1.S1_at	Ptp.6690.1.S1_s_at	0.00784353
Ptp.1586.1.S1_at	PtpAffx.134361.1.A1_s_at	0.00611625
Ptp.1586.1.S1_at	PtpAffx.204065.1.S1_at	0.00908159
Ptp.1586.1.S1_at	PtpAffx.31632.1.A1_at	0.0093145
Ptp.1586.1.S1_at	PtpAffx.9255.1.S1_s_at	0.00976768
Ptp.1587.1.S1_s_at	PtpAffx.89403.1.A1_at	0.00520292
Ptp.1588.1.S1_s_at	PtpAffx.214394.1.S1_at	0.00818428
Ptp.1589.1.S1_x_at	PtpAffx.126669.1.S1_at	0.00580515
Ptp.1591.1.S1_s_at	Ptp.5997.1.S1_at	0.0036887
Ptp.1591.1.S1_s_at	PtpAffx.126904.1.A1_at	0.00453986
Ptp.1591.1.S1_s_at	PtpAffx.209025.1.S1_at	0.00472058
Ptp.1591.1.S1_s_at	PtpAffx.212796.1.S1_at	0.0076468
Ptp.1591.1.S1_s_at	PtpAffx.50063.1.S1_at	0.00702311
Ptp.1591.1.S1_s_at	PtpAffx.79920.1.A1_at	0.00889634
Ptp.1593.1.A1_s_at	PtpAffx.20292.1.S1_at	0.00916504
Ptp.1596.1.A1_at	PtpAffx.25435.1.A1_x_at	0.00998713
Ptp.1596.1.A1_at	PtpAffx.205437.1.S1_at	0.00831124
Ptp.1599.1.A1_at	Ptp.186.1.A1_at	0.00349741
Ptp.1599.1.A1_at	Ptp.19.1.S1_at	0.000113843
Ptp.1599.1.A1_at	Ptp.2317.1.S1_at	0.00616658
Ptp.1599.1.A1_at	Ptp.2351.1.S1_at	0.00332035
Ptp.1599.1.A1_at	Ptp.2595.1.S1_s_at	0.00845206
Ptp.1599.1.A1_at	Ptp.34.1.A1_at	0.00562898
Ptp.1599.1.A1_at	Ptp.3438.1.S1_at	0.00895897
Ptp.1599.1.A1_at	Ptp.350.1.A1_at	0.00484006
Ptp.1599.1.A1_at	Ptp.4237.1.S1_at	0.00385478
Ptp.1599.1.A1_at	Ptp.429.1.A1_s_at	0.00203243
Ptp.1599.1.A1_at	Ptp.4294.1.S1_at	0.0055173
Ptp.1599.1.A1_at	Ptp.4301.1.S1_s_at	0.0076434
Ptp.1599.1.A1_at	Ptp.4514.1.S1_at	0.0077622
Ptp.1599.1.A1_at	Ptp.4620.1.S1_a_at	0.00211376
Ptp.1599.1.A1_at	Ptp.4730.1.A1_s_at	0.00655797
Ptp.1599.1.A1_at	Ptp.5077.1.S1_x_at	0.00932011
Ptp.1599.1.A1_at	Ptp.5237.2.A1_at	0.00954219
Ptp.1599.1.A1_at	Ptp.528.1.A1_at	0.00164707
Ptp.1599.1.A1_at	Ptp.5645.1.S1_s_at	0.00776508
Ptp.1599.1.A1_at	Ptp.5697.1.S1_s_at	0.000573229
Ptp.1599.1.A1_at	Ptp.6054.1.S1_x_at	0.0051471
Ptp.1599.1.A1_at	Ptp.609.1.S1_at	0.00341625
Ptp.1599.1.A1_at	Ptp.714.1.A1_a_at	0.0027026
Ptp.1599.1.A1_at	Ptp.7561.1.S1_s_at	0.00707999
Ptp.1599.1.A1_at	Ptp.8.1.A1_at	0.00534544
Ptp.1599.1.A1_at	Ptp.800.1.S1_s_at	0.00730814
Ptp.1599.1.A1_at	PtpAffx.10330.5.S1_a_at	0.00220382
Ptp.1599.1.A1_at	PtpAffx.10843.1.A1_at	0.00496834
Ptp.1599.1.A1_at	PtpAffx.108729.1.A1_at	0.009529
Ptp.1599.1.A1_at	PtpAffx.1099.1.A1_s_at	0.00983057
Ptp.1599.1.A1_at	PtpAffx.115220.1.S1_s_at	0.00816119
Ptp.1599.1.A1_at	PtpAffx.11907.1.A1_a_at	0.00551213
Ptp.1599.1.A1_at	PtpAffx.123154.1.A1_at	0.00855338
Ptp.1599.1.A1_at	PtpAffx.12677.2.A1_at	0.00144283
Ptp.1599.1.A1_at	PtpAffx.133200.1.S1_at	0.00822921
Ptp.1599.1.A1_at	PtpAffx.138485.1.S1_at	0.00719176
Ptp.1599.1.A1_at	PtpAffx.14318.1.A1_a_at	0.00810108
Ptp.1599.1.A1_at	PtpAffx.14400.1.A1_at	0.000227319
Ptp.1599.1.A1_at	PtpAffx.146792.1.A1_at	0.00600381
Ptp.1599.1.A1_at	PtpAffx.151763.1.A1_at	0.00987006
Ptp.1599.1.A1_at	PtpAffx.153198.1.A1_at	0.00281525
Ptp.1599.1.A1_at	PtpAffx.154171.1.A1_at	0.00495108
Ptp.1599.1.A1_at	PtpAffx.159967.1.A1_s_at	0.00545809
Ptp.1599.1.A1_at	PtpAffx.162497.1.S1_at	0.00577244
Ptp.1599.1.A1_at	PtpAffx.162800.1.S1_s_at	0.00439043
Ptp.1599.1.A1_at	PtpAffx.1672.3.A1_a_at	0.00590203
Ptp.1599.1.A1_at	PtpAffx.17919.2.A1_at	0.00916942
Ptp.1599.1.A1_at	PtpAffx.18361.2.S1_a_at	0.00409307
Ptp.1599.1.A1_at	PtpAffx.19546.1.S1_at	0.00183163
Ptp.1599.1.A1_at	PtpAffx.19546.1.S1_s_at	0.00125002
Ptp.1599.1.A1_at	PtpAffx.200349.1.S1_at	0.00732557
Ptp.1599.1.A1_at	PtpAffx.20139.1.S1_at	0.00420242
Ptp.1599.1.A1_at	PtpAffx.2017.2.A1_x_at	0.00546789
Ptp.1599.1.A1_at	PtpAffx.204410.1.S1_x_at	0.00272026
Ptp.1599.1.A1_at	PtpAffx.205557.1.S1_at	0.00115755
Ptp.1599.1.A1_at	PtpAffx.210472.1.S1_at	0.00731711
Ptp.1599.1.A1_at	PtpAffx.210692.1.S1_at	0.00076499
Ptp.1599.1.A1_at	PtpAffx.212576.1.S1_at	0.00639108
Ptp.1599.1.A1_at	PtpAffx.213727.1.S1_s_at	0.00432678
Ptp.1599.1.A1_at	PtpAffx.220101.1.S1_x_at	0.00967476
Ptp.1599.1.A1_at	PtpAffx.222279.1.S1_x_at	0.00974171
Ptp.1599.1.A1_at	PtpAffx.223744.1.S1_at	0.0078327
Ptp.1599.1.A1_at	PtpAffx.223744.1.S1_x_at	0.00911556
Ptp.1599.1.A1_at	PtpAffx.224991.1.S1_at	0.00465499
Ptp.1599.1.A1_at	PtpAffx.22957.1.A1_at	0.00716575
Ptp.1599.1.A1_at	PtpAffx.249.158.S1_a_at	0.00364564
Ptp.1599.1.A1_at	PtpAffx.249.284.A1_at	0.00534938
Ptp.1599.1.A1_at	PtpAffx.249.55.A1_x_at	0.00197718
Ptp.1599.1.A1_at	PtpAffx.2545.2.S1_a_at	0.00268015
Ptp.1599.1.A1_at	PtpAffx.258.3.A1_a_at	0.00146693
Ptp.1599.1.A1_at	PtpAffx.2791.1.A1_at	0.0014278
Ptp.1599.1.A1_at	PtpAffx.2876.2.S1_a_at	0.00022267
Ptp.1599.1.A1_at	PtpAffx.291.3.S1_at	0.000341973
Ptp.1599.1.A1_at	PtpAffx.299.3.A1_a_at	0.00408076
Ptp.1599.1.A1_at	PtpAffx.31574.1.A1_at	0.000164193
Ptp.1599.1.A1_at	PtpAffx.3555.1.A1_at	0.00770962
Ptp.1599.1.A1_at	PtpAffx.37093.1.A1_at	0.000966836
Ptp.1599.1.A1_at	PtpAffx.37891.1.S1_at	0.00343712
Ptp.1599.1.A1_at	PtpAffx.390.1.A1_s_at	2.31483e-05
Ptp.1599.1.A1_at	PtpAffx.491.2.A1_at	0.00532655
Ptp.1599.1.A1_at	PtpAffx.50711.1.A1_at	0.00726667
Ptp.1599.1.A1_at	PtpAffx.58121.2.S1_at	0.000455498
Ptp.1599.1.A1_at	PtpAffx.5887.1.S1_a_at	0.000121278
Ptp.1599.1.A1_at	PtpAffx.606.3.S1_at	0.00944309
Ptp.1599.1.A1_at	PtpAffx.61511.1.A1_at	0.00499279
Ptp.1599.1.A1_at	PtpAffx.63075.1.A1_at	0.00228425
Ptp.1599.1.A1_at	PtpAffx.6719.4.S1_at	0.000407205
Ptp.1599.1.A1_at	PtpAffx.68482.1.A1_at	0.00305964
Ptp.1599.1.A1_at	PtpAffx.69774.1.A1_at	0.00228693
Ptp.1599.1.A1_at	PtpAffx.69791.2.S1_at	0.00237743
Ptp.1599.1.A1_at	PtpAffx.69909.1.A1_at	0.00309415
Ptp.1599.1.A1_at	PtpAffx.72203.3.S1_at	0.00684381
Ptp.1599.1.A1_at	PtpAffx.88546.1.S1_s_at	0.00891369
Ptp.160.1.S1_x_at	Ptp.323.1.S1_s_at	0.00832804
Ptp.160.1.S1_x_at	PtpAffx.10843.1.A1_at	0.00511062
Ptp.160.1.S1_x_at	PtpAffx.142827.2.S1_at	0.008491
Ptp.160.1.S1_x_at	PtpAffx.160113.1.A1_s_at	0.00608357
Ptp.1602.1.S1_at	PtpAffx.18595.1.S1_at	0.00340584
Ptp.1602.1.S1_at	PtpAffx.31610.1.S1_a_at	0.00341193
Ptp.1602.1.S1_at	PtpAffx.77672.3.A1_at	0.00179302
Ptp.1603.1.A1_at	PtpAffx.2311.2.A1_at	0.00612355
Ptp.161.1.S1_at	PtpAffx.19546.1.S1_at	0.00484991
Ptp.161.1.S1_at	PtpAffx.19546.1.S1_s_at	0.00713262
Ptp.161.1.S1_at	PtpAffx.27692.1.A1_at	0.0065813
Ptp.161.1.S1_at	PtpAffx.78798.1.S1_a_at	0.00942344
Ptp.1610.1.A1_a_at	Ptp.7891.3.S1_a_at	0.00461933
Ptp.1610.1.A1_a_at	PtpAffx.205646.1.S1_s_at	0.00917289
Ptp.1610.1.A1_a_at	PtpAffx.209170.1.S1_s_at	0.00526892
Ptp.1610.1.A1_a_at	PtpAffx.211157.1.S1_at	0.00292862
Ptp.1610.1.A1_a_at	PtpAffx.309.2.S1_a_at	0.00963091
Ptp.1610.1.A1_a_at	PtpAffx.60429.2.S1_a_at	0.00703688
Ptp.1610.1.A1_a_at	PtpAffx.90854.1.A1_at	0.00590813
Ptp.1616.1.A1_s_at	PtpAffx.38981.2.S1_a_at	0.00965893
Ptp.1618.1.A1_at	Ptp.5997.1.S1_at	0.00904212
Ptp.1618.1.A1_at	Ptp.7140.1.S1_at	0.00167325
Ptp.1618.1.A1_at	Ptp.7225.1.S1_at	0.00859372
Ptp.1618.1.A1_at	PtpAffx.10843.1.A1_at	0.00406076
Ptp.1618.1.A1_at	PtpAffx.131745.1.S1_at	0.00146587
Ptp.1618.1.A1_at	PtpAffx.18595.1.S1_at	0.00254261
Ptp.1618.1.A1_at	PtpAffx.19546.1.S1_at	0.00662582
Ptp.1618.1.A1_at	PtpAffx.19546.1.S1_s_at	0.0079346
Ptp.1618.1.A1_at	PtpAffx.201082.1.S1_s_at	0.00216457
Ptp.1618.1.A1_at	PtpAffx.204065.1.S1_at	0.00729615
Ptp.1618.1.A1_at	PtpAffx.206696.1.S1_s_at	0.00311087
Ptp.1618.1.A1_at	PtpAffx.207983.1.S1_at	0.00399022
Ptp.1618.1.A1_at	PtpAffx.208811.1.S1_s_at	0.00300398
Ptp.1618.1.A1_at	PtpAffx.209025.1.S1_at	0.00669591
Ptp.1618.1.A1_at	PtpAffx.212376.1.S1_at	0.00243397
Ptp.1618.1.A1_at	PtpAffx.212671.1.S1_at	0.00747215
Ptp.1618.1.A1_at	PtpAffx.212796.1.S1_at	0.00299018
Ptp.1618.1.A1_at	PtpAffx.225360.1.S1_s_at	0.00948407
Ptp.1618.1.A1_at	PtpAffx.2589.1.A1_s_at	0.00792156
Ptp.1618.1.A1_at	PtpAffx.27692.1.A1_at	0.00840172
Ptp.1618.1.A1_at	PtpAffx.283.5.A1_x_at	0.00605008
Ptp.1618.1.A1_at	PtpAffx.36725.1.S1_at	0.00776425
Ptp.1618.1.A1_at	PtpAffx.36812.2.A1_a_at	0.00911973
Ptp.1618.1.A1_at	PtpAffx.4082.1.S1_s_at	0.00579021
Ptp.1618.1.A1_at	PtpAffx.49413.1.S1_at	0.00610173
Ptp.1618.1.A1_at	PtpAffx.56004.1.A1_at	0.00747442
Ptp.1618.1.A1_at	PtpAffx.58647.1.A1_a_at	0.00951583
Ptp.1618.1.A1_at	PtpAffx.6485.1.S1_at	0.00772674
Ptp.1618.1.A1_at	PtpAffx.7785.1.A1_at	0.00221492
Ptp.1618.1.A1_at	PtpAffx.7845.1.A1_at	0.00544486
Ptp.1618.1.A1_at	PtpAffx.79920.1.A1_at	0.00893802
Ptp.1618.1.A1_at	PtpAffx.85471.1.S1_at	0.000359051
Ptp.1618.1.A1_at	PtpAffx.99162.1.S1_at	0.000195797
Ptp.1623.1.S1_at	PtpAffx.21178.1.S1_at	0.00509032
Ptp.1623.1.S1_at	PtpAffx.3645.1.S1_at	0.00389138
Ptp.1627.1.A1_s_at	Ptp.6187.1.S1_x_at	0.00299418
Ptp.1627.1.A1_s_at	PtpAffx.209090.1.S1_s_at	0.00490049
Ptp.1629.1.A1_s_at	Ptp.5410.1.S1_s_at	0.00803397
Ptp.1629.1.A1_s_at	Ptp.715.2.A1_at	0.0034589
Ptp.1629.1.A1_s_at	PtpAffx.100051.1.A1_at	0.00640647
Ptp.1629.1.A1_s_at	PtpAffx.127644.1.A1_s_at	0.00605504
Ptp.1629.1.A1_s_at	PtpAffx.127734.1.A1_at	0.00678718
Ptp.1629.1.A1_s_at	PtpAffx.215232.1.S1_at	0.0073738
Ptp.1629.1.A1_s_at	PtpAffx.224897.1.S1_at	0.00653554
Ptp.1629.1.A1_s_at	PtpAffx.25723.1.S1_at	0.00656407
Ptp.1629.1.A1_s_at	PtpAffx.2662.2.S1_at	0.00132843
Ptp.1629.1.A1_s_at	PtpAffx.28982.1.S1_at	0.00328974
Ptp.1629.1.A1_s_at	PtpAffx.309.2.S1_a_at	0.00995361
Ptp.1629.1.A1_s_at	PtpAffx.37890.1.A1_at	0.00345355
Ptp.1629.1.A1_s_at	PtpAffx.4082.1.S1_at	0.00374285
Ptp.1629.1.A1_s_at	PtpAffx.41177.1.S1_s_at	0.00537838
Ptp.1629.1.A1_s_at	PtpAffx.61197.1.A1_at	0.00321974
Ptp.1629.1.A1_s_at	PtpAffx.64626.1.S1_at	0.00295625
Ptp.1629.1.A1_s_at	PtpAffx.66631.1.S1_a_at	0.0049692
Ptp.1629.1.A1_s_at	PtpAffx.677.2.S1_at	0.00704415
Ptp.1629.1.A1_s_at	PtpAffx.77672.3.A1_at	0.00618772
Ptp.1629.1.A1_s_at	PtpAffx.96550.1.S1_at	0.00827156
Ptp.1629.1.A1_s_at	PtpAffx.99162.1.S1_at	0.000162338
Ptp.1631.1.S1_at	PtpAffx.152047.1.S1_s_at	0.00971498
Ptp.1631.2.A1_at	PtpAffx.216566.1.S1_at	0.00132946
Ptp.1634.1.A1_at	PtpAffx.124616.2.S1_at	0.00840499
Ptp.1640.1.S1_at	Ptp.2033.1.A1_at	0.00526572
Ptp.1640.1.S1_at	Ptp.2936.1.S1_s_at	0.00942092
Ptp.1640.1.S1_at	Ptp.5824.2.S1_a_at	0.0056977
Ptp.1640.1.S1_at	Ptp.6311.2.S1_at	0.00572871
Ptp.1640.1.S1_at	PtpAffx.206712.1.S1_at	0.00530802
Ptp.1640.1.S1_at	PtpAffx.24863.1.A1_at	0.00636669
Ptp.1640.1.S1_at	PtpAffx.249.70.A1_at	0.00598087
Ptp.1640.1.S1_at	PtpAffx.60429.2.S1_a_at	0.00671085
Ptp.1641.1.A1_at	Ptp.4157.1.S1_s_at	0.00955159
Ptp.1641.1.A1_at	Ptp.5617.2.S1_a_at	0.00768281
Ptp.1641.1.A1_at	PtpAffx.208486.1.S1_x_at	0.00667183
Ptp.1641.1.A1_at	PtpAffx.77916.1.A1_at	0.00969045
Ptp.1642.1.S1_s_at	PtpAffx.113074.1.S1_s_at	0.00850109
Ptp.1642.1.S1_s_at	PtpAffx.141306.1.S1_at	0.00620212
Ptp.1642.1.S1_s_at	PtpAffx.152765.1.S1_at	0.00852
Ptp.1642.1.S1_s_at	PtpAffx.210048.1.S1_at	0.0043727
Ptp.1642.1.S1_s_at	PtpAffx.211375.1.S1_s_at	0.00898365
Ptp.1647.1.S1_at	PtpAffx.12763.1.S1_a_at	0.00720287
Ptp.1647.1.S1_at	PtpAffx.18595.1.S1_at	0.00695268
Ptp.1647.1.S1_at	PtpAffx.206660.1.S1_at	0.00514365
Ptp.1647.1.S1_at	PtpAffx.4082.1.S1_at	0.0042912
Ptp.1647.1.S1_at	PtpAffx.61107.1.S1_at	0.0080909
Ptp.1650.1.A1_at	Ptp.5697.1.S1_s_at	0.0091824
Ptp.1650.1.A1_at	Ptp.5997.1.S1_at	0.00103405
Ptp.1650.1.A1_at	Ptp.800.1.S1_s_at	0.00172759
Ptp.1650.1.A1_at	PtpAffx.10843.1.A1_at	0.00393547
Ptp.1650.1.A1_at	PtpAffx.19546.1.S1_at	0.000203872
Ptp.1650.1.A1_at	PtpAffx.19546.1.S1_s_at	0.000599719
Ptp.1650.1.A1_at	PtpAffx.209025.1.S1_at	0.00233148
Ptp.1650.1.A1_at	PtpAffx.215741.1.S1_at	0.00197059
Ptp.1650.1.A1_at	PtpAffx.258.3.A1_a_at	0.00111198
Ptp.1650.1.A1_at	PtpAffx.299.3.A1_a_at	0.00733977
Ptp.1650.1.A1_at	PtpAffx.35786.1.A1_at	0.00444832
Ptp.1650.1.A1_at	PtpAffx.390.1.A1_s_at	0.00316799
Ptp.1650.1.A1_at	PtpAffx.444.1.A1_at	0.00931908
Ptp.1650.1.A1_at	PtpAffx.63075.1.A1_at	0.00103405
Ptp.1650.1.A1_at	PtpAffx.6719.4.S1_at	0.00552799
Ptp.1650.1.A1_at	PtpAffx.69641.1.A1_at	0.00235374
Ptp.1650.1.A1_at	PtpAffx.72203.3.S1_at	0.00983057
Ptp.1650.1.A1_at	PtpAffx.75612.1.A1_at	0.00683602
Ptp.1650.1.A1_at	PtpAffx.79920.1.A1_at	0.00892032
Ptp.1653.1.A1_at	PtpAffx.59140.4.A1_at	0.00715775
Ptp.166.1.S1_s_at	PtpAffx.26642.1.S1_at	0.0033544
Ptp.1661.1.S1_at	PtpAffx.125792.1.A1_at	0.00326255
Ptp.1661.1.S1_at	PtpAffx.207876.1.S1_s_at	0.00862017
Ptp.1661.1.S1_at	PtpAffx.25614.1.S1_at	0.00946934
Ptp.1661.1.S1_at	PtpAffx.3403.1.A1_at	0.00744706
Ptp.1662.1.A1_at	PtpAffx.133018.1.S1_s_at	0.00338442
Ptp.1662.1.A1_at	PtpAffx.209025.1.S1_at	0.00361371
Ptp.1662.1.A1_at	PtpAffx.79920.1.A1_at	0.00133993
Ptp.1665.1.S1_s_at	Ptp.5997.1.S1_at	0.00783917
Ptp.1665.1.S1_s_at	Ptp.6148.1.S1_at	0.00957206
Ptp.1665.1.S1_s_at	PtpAffx.160238.1.A1_at	0.00687483
Ptp.1673.1.A1_at	Ptp.7220.1.S1_s_at	0.00623271
Ptp.1675.1.A1_at	PtpAffx.215767.1.S1_at	0.00967884
Ptp.1677.1.A1_at	PtpAffx.131745.1.S1_at	0.00770602
Ptp.1681.1.A1_at	Ptp.19.1.S1_at	0.00809019
Ptp.1681.1.A1_at	Ptp.2147.3.S1_at	0.00750932
Ptp.1681.1.A1_at	Ptp.528.1.A1_at	0.00358268
Ptp.1681.1.A1_at	Ptp.609.1.S1_at	0.00568747
Ptp.1681.1.A1_at	PtpAffx.12677.2.A1_at	0.00778963
Ptp.1681.1.A1_at	PtpAffx.162620.1.A1_at	0.00600801
Ptp.1681.1.A1_at	PtpAffx.203555.1.S1_at	0.00895229
Ptp.1681.1.A1_at	PtpAffx.2791.1.A1_at	0.00939342
Ptp.1681.1.A1_at	PtpAffx.291.3.S1_at	0.00274633
Ptp.1681.1.A1_at	PtpAffx.3555.1.A1_at	0.00634669
Ptp.1681.1.A1_at	PtpAffx.390.1.A1_s_at	0.00042456
Ptp.1681.1.A1_at	PtpAffx.69774.1.A1_at	0.00504853
Ptp.1690.1.A1_at	Ptp.5997.1.S1_at	0.0088931
Ptp.1690.1.A1_at	PtpAffx.133018.1.S1_s_at	0.00327982
Ptp.1690.1.A1_at	PtpAffx.209025.1.S1_at	0.00895047
Ptp.1692.1.A1_s_at	PtpAffx.131745.1.S1_at	0.00778963
Ptp.1694.1.S1_at	Ptp.19.1.S1_at	0.00532878
Ptp.1694.1.S1_at	Ptp.350.1.A1_at	0.0086709
Ptp.1694.1.S1_at	PtpAffx.210692.1.S1_at	0.00781276
Ptp.1694.1.S1_s_at	PtpAffx.100058.1.A1_at	0.00144781
Ptp.1694.1.S1_s_at	PtpAffx.210472.1.S1_at	0.00895921
Ptp.1694.1.S1_s_at	PtpAffx.2347.1.S1_at	0.00627174
Ptp.17.1.S1_at	PtpAffx.220739.1.S1_x_at	0.00841499
Ptp.17.1.S1_at	PtpAffx.32214.1.A1_at	0.00804635
Ptp.17.1.S1_at	PtpAffx.39710.1.S1_at	0.00941329
Ptp.17.1.S1_at	PtpAffx.7256.1.S1_at	0.00397682
Ptp.1708.1.A1_at	PtpAffx.9731.2.S1_at	0.00778132
Ptp.172.1.S1_s_at	Ptp.714.1.A1_a_at	0.00294094
Ptp.172.1.S1_s_at	PtpAffx.100058.1.A1_at	0.00879985
Ptp.172.1.S1_s_at	PtpAffx.10330.5.S1_a_at	0.000582742
Ptp.172.1.S1_s_at	PtpAffx.159967.1.A1_s_at	0.00733869
Ptp.172.1.S1_s_at	PtpAffx.210472.1.S1_at	0.00438542
Ptp.172.1.S1_s_at	PtpAffx.213273.1.S1_at	0.00666455
Ptp.172.1.S1_s_at	PtpAffx.2876.2.S1_a_at	0.00217296
Ptp.172.1.S1_s_at	PtpAffx.7389.1.A1_at	0.00680115
Ptp.1721.1.S1_at	Ptp.6230.1.S1_at	0.00542057
Ptp.1721.1.S1_at	PtpAffx.13651.1.A1_s_at	0.00147333
Ptp.1721.1.S1_at	PtpAffx.140839.1.A1_at	0.00868665
Ptp.1721.1.S1_at	PtpAffx.200369.1.S1_at	0.00496636
Ptp.1721.1.S1_s_at	PtpAffx.140839.1.A1_at	0.00770602
Ptp.1721.1.S1_s_at	PtpAffx.249.12.S1_a_at	0.00526289
Ptp.1721.1.S1_s_at	PtpAffx.5074.1.A1_at	0.00694008
Ptp.1723.1.A1_s_at	PtpAffx.141649.1.S1_at	0.0048175
Ptp.1724.1.A1_s_at	PtpAffx.203346.1.S1_at	0.00573014
Ptp.1724.1.A1_s_at	PtpAffx.31831.1.S1_at	0.00990581
Ptp.1727.1.A1_s_at	PtpAffx.211887.1.S1_s_at	0.0091807
Ptp.1733.1.A1_at	PtpAffx.204065.1.S1_at	0.00657606
Ptp.1735.1.S1_at	PtpAffx.206529.1.S1_at	0.00889194
Ptp.1735.1.S1_at	PtpAffx.450.1.S1_at	0.00741615
Ptp.1735.1.S1_at	PtpAffx.50651.1.A1_x_at	0.00469299
Ptp.1738.1.S1_s_at	PtpAffx.224214.1.S1_at	0.0022716
Ptp.1738.1.S1_s_at	PtpAffx.88478.1.A1_at	0.00647719
Ptp.1743.1.A1_a_at	PtpAffx.224214.1.S1_at	0.00250577
Ptp.1744.1.S1_at	Ptp.3278.1.S1_at	0.00262749
Ptp.1744.1.S1_at	PtpAffx.27102.1.A1_at	0.0086277
Ptp.1744.1.S1_at	PtpAffx.3314.1.S1_at	0.00813567
Ptp.1744.1.S1_at	PtpAffx.5250.1.A1_a_at	0.00158371
Ptp.1744.1.S1_at	PtpAffx.5471.1.A1_a_at	0.00991649
Ptp.1744.1.S1_at	PtpAffx.924.1.A1_at	0.00729409
Ptp.1746.1.A1_at	PtpAffx.16351.1.S1_at	0.00282956
Ptp.1746.1.A1_at	PtpAffx.21395.1.S1_at	0.00457389
Ptp.1758.1.A1_at	PtpAffx.35127.2.A1_s_at	0.00560784
Ptp.1758.1.A1_at	PtpAffx.7195.1.S1_at	0.00865697
Ptp.1759.1.A1_at	PtpAffx.200828.1.S1_x_at	0.00470278
Ptp.1759.1.A1_at	PtpAffx.20153.1.S1_a_at	0.000249715
Ptp.1759.1.A1_at	PtpAffx.213116.1.S1_at	0.00895434
Ptp.1759.1.A1_at	PtpAffx.43400.1.A1_at	0.00754029
Ptp.1762.1.A1_at	Ptp.5589.1.S1_at	0.00619341
Ptp.1762.1.A1_at	Ptp.5789.1.S1_at	0.00746242
Ptp.1762.1.A1_at	Ptp.8026.1.A1_at	0.00814955
Ptp.1762.1.A1_at	PtpAffx.10854.1.S1_s_at	0.00523716
Ptp.1762.1.A1_at	PtpAffx.158518.3.S1_at	0.00499889
Ptp.1762.1.A1_at	PtpAffx.17093.1.S1_at	0.00579838
Ptp.1770.1.A1_at	Ptp.2514.1.S1_at	0.00732557
Ptp.1770.1.A1_at	Ptp.5997.1.S1_at	0.00656379
Ptp.1770.1.A1_at	PtpAffx.10843.1.A1_at	0.00642807
Ptp.1770.1.A1_at	PtpAffx.309.5.A1_a_at	0.00810186
Ptp.1777.1.S1_at	PtpAffx.209244.1.S1_s_at	0.00942247
Ptp.1777.1.S1_at	PtpAffx.79920.1.A1_at	0.00257457
Ptp.1780.1.S1_at	PtpAffx.3645.1.S1_at	0.00998609
Ptp.1786.1.A1_at	PtpAffx.126513.1.S1_s_at	0.00849821
Ptp.1787.1.S1_s_at	PtpAffx.23046.1.A1_at	0.00922282
Ptp.1791.1.A1_at	Ptp.5997.1.S1_at	0.00187415
Ptp.1791.1.A1_at	Ptp.7928.1.S1_a_at	0.00988504
Ptp.1791.1.A1_at	PtpAffx.113782.1.S1_s_at	0.00443956
Ptp.1791.1.A1_at	PtpAffx.160238.1.A1_at	0.00418139
Ptp.1791.1.A1_at	PtpAffx.205053.1.S1_at	0.00656407
Ptp.1791.1.A1_at	PtpAffx.208251.1.S1_at	0.00470334
Ptp.1791.1.A1_at	PtpAffx.209025.1.S1_at	0.00846967
Ptp.1791.1.A1_at	PtpAffx.5287.2.S1_at	0.005387
Ptp.1791.1.A1_at	PtpAffx.99162.1.S1_at	0.00792785
Ptp.1797.2.A1_s_at	Ptp.5997.1.S1_at	0.00434982
Ptp.1797.2.A1_s_at	PtpAffx.209025.1.S1_at	0.00911509
Ptp.1797.2.A1_s_at	PtpAffx.4462.1.S1_a_at	0.0018614
Ptp.1797.2.A1_s_at	PtpAffx.46654.1.S1_at	0.00806062
Ptp.1797.2.A1_s_at	PtpAffx.49767.2.A1_a_at	0.00781665
Ptp.1797.2.A1_s_at	PtpAffx.7924.1.S1_at	0.00608543
Ptp.180.1.S1_s_at	PtpAffx.54789.1.A1_at	0.00666245
Ptp.1800.1.A1_at	Ptp.3354.1.A1_s_at	0.00581448
Ptp.1800.1.A1_at	PtpAffx.214643.1.S1_at	0.00373053
Ptp.1800.1.A1_at	PtpAffx.220058.1.S1_at	0.00898242
Ptp.1802.1.A1_s_at	Ptp.2134.2.S1_at	0.00706848
Ptp.1802.1.A1_s_at	PtpAffx.11587.1.S1_at	0.00310953
Ptp.1802.1.A1_s_at	PtpAffx.150588.1.S1_at	0.00625765
Ptp.1802.1.A1_s_at	PtpAffx.215436.1.S1_at	0.009529
Ptp.1802.1.A1_s_at	PtpAffx.31776.1.S1_s_at	0.00967485
Ptp.1807.1.S1_at	Ptp.2028.1.S1_at	0.00660406
Ptp.1807.1.S1_at	PtpAffx.11670.1.S1_a_at	0.00537785
Ptp.1807.1.S1_at	PtpAffx.15492.1.S1_at	0.00362074
Ptp.1807.1.S1_at	PtpAffx.87695.1.S1_at	0.00831062
Ptp.1809.1.A1_at	Ptp.4990.1.S1_at	0.00869842
Ptp.1809.1.A1_at	PtpAffx.2405.1.S1_at	0.00521894
Ptp.1816.1.A1_at	PtpAffx.11077.1.A1_at	0.0074037
Ptp.1819.1.S1_at	PtpAffx.208811.1.S1_s_at	0.000771478
Ptp.1833.1.A1_at	Ptp.3473.1.S1_at	0.00466678
Ptp.1833.1.A1_at	Ptp.3587.1.A1_at	0.00887099
Ptp.1833.1.A1_at	Ptp.5135.2.S1_at	7.33882e-05
Ptp.1833.1.A1_at	Ptp.5237.2.A1_at	0.00623645
Ptp.1833.1.A1_at	Ptp.5882.1.S1_at	0.00967485
Ptp.1833.1.A1_at	Ptp.5997.1.S1_at	0.000223192
Ptp.1833.1.A1_at	Ptp.7220.1.S1_s_at	0.00499826
Ptp.1833.1.A1_at	PtpAffx.10843.1.A1_at	0.00805629
Ptp.1833.1.A1_at	PtpAffx.120153.1.S1_s_at	0.00997759
Ptp.1833.1.A1_at	PtpAffx.133018.1.S1_s_at	0.00436714
Ptp.1833.1.A1_at	PtpAffx.146792.1.A1_at	0.00892945
Ptp.1833.1.A1_at	PtpAffx.160113.1.A1_s_at	0.00302776
Ptp.1833.1.A1_at	PtpAffx.209025.1.S1_at	1.8357e-05
Ptp.1833.1.A1_at	PtpAffx.211380.1.S1_at	0.00321404
Ptp.1833.1.A1_at	PtpAffx.57317.1.S1_at	0.00705916
Ptp.1834.1.A1_at	Ptp.1954.1.S1_at	0.00864102
Ptp.1834.1.A1_at	Ptp.6257.1.S1_at	0.00989821
Ptp.1834.1.A1_at	Ptp.7420.1.S1_s_at	0.0089133
Ptp.1834.1.A1_at	PtpAffx.144679.1.S1_at	0.00879449
Ptp.1834.1.A1_at	PtpAffx.152061.1.S1_at	0.00639684
Ptp.1834.1.A1_at	PtpAffx.4395.3.A1_a_at	0.00590203
Ptp.1835.1.A1_s_at	PtpAffx.50766.1.A1_at	0.00740763
Ptp.1839.1.A1_s_at	PtpAffx.220167.1.S1_s_at	0.00754606
Ptp.184.1.A1_at	Ptp.2545.1.S1_at	0.00656542
Ptp.184.1.A1_at	Ptp.2545.1.S1_x_at	0.00540327
Ptp.184.1.A1_at	PtpAffx.203476.1.S1_at	0.00901211
Ptp.184.1.A1_at	PtpAffx.209025.1.S1_at	0.00237739
Ptp.184.1.A1_at	PtpAffx.212796.1.S1_at	0.00853641
Ptp.184.1.A1_at	PtpAffx.218.1.S1_at	0.00580817
Ptp.1845.1.A1_at	Ptp.7174.1.S1_at	0.0089332
Ptp.1845.1.A1_at	PtpAffx.217385.1.S1_at	0.00731588
Ptp.1845.1.A1_at	PtpAffx.249.422.A1_at	0.00148428
Ptp.1845.1.A1_s_at	Ptp.330.1.A1_s_at	0.00664638
Ptp.1845.1.A1_s_at	PtpAffx.212588.1.S1_at	0.00733783
Ptp.1848.2.A1_a_at	PtpAffx.24419.1.A1_at	0.00743903
Ptp.186.1.A1_at	Ptp.2196.1.S1_at	0.00723677
Ptp.186.1.A1_at	Ptp.4028.1.S1_at	0.00214638
Ptp.186.1.A1_at	Ptp.463.1.S1_at	0.00538406
Ptp.186.1.A1_at	Ptp.5510.1.S1_at	0.00341144
Ptp.186.1.A1_at	Ptp.6496.1.A1_s_at	0.00454781
Ptp.186.1.A1_at	Ptp.7706.1.S1_at	0.00923228
Ptp.186.1.A1_at	PtpAffx.11745.1.A1_at	0.00970286
Ptp.186.1.A1_at	PtpAffx.127528.1.A1_s_at	0.00897367
Ptp.186.1.A1_at	PtpAffx.201082.1.S1_s_at	0.00750433
Ptp.186.1.A1_at	PtpAffx.204455.1.S1_at	0.00822921
Ptp.186.1.A1_at	PtpAffx.29122.1.A1_at	0.00570197
Ptp.186.1.A1_at	PtpAffx.4450.1.A1_s_at	0.00158028
Ptp.186.1.A1_at	PtpAffx.50902.1.S1_at	0.00615894
Ptp.186.1.A1_at	PtpAffx.5770.1.S1_s_at	0.00544629
Ptp.186.1.A1_s_at	PtpAffx.211869.1.S1_at	0.00566322
Ptp.1861.5.A1_at	Ptp.3635.1.S1_at	0.00677074
Ptp.1861.5.A1_at	Ptp.364.2.S1_a_at	0.00598208
Ptp.1861.5.A1_at	Ptp.4240.2.A1_a_at	0.00848221
Ptp.1861.5.A1_at	Ptp.5261.1.S1_s_at	0.00536114
Ptp.1861.5.A1_at	PtpAffx.100452.1.S1_at	0.00272342
Ptp.1861.5.A1_at	PtpAffx.105219.1.S1_at	0.0093337
Ptp.1861.5.A1_at	PtpAffx.116442.1.S1_at	0.00622224
Ptp.1861.5.A1_at	PtpAffx.122552.1.S1_at	0.00472765
Ptp.1861.5.A1_at	PtpAffx.15066.1.S1_s_at	0.00518228
Ptp.1861.5.A1_at	PtpAffx.1670.1.S1_a_at	0.00657264
Ptp.1861.5.A1_at	PtpAffx.207238.1.S1_s_at	0.00309901
Ptp.1861.5.A1_at	PtpAffx.212182.1.S1_at	0.00227367
Ptp.1861.5.A1_at	PtpAffx.224655.1.S1_at	0.00735533
Ptp.1861.5.A1_at	PtpAffx.2721.1.A1_at	0.00696107
Ptp.1861.5.A1_at	PtpAffx.29457.1.S1_s_at	0.00786218
Ptp.1861.5.A1_at	PtpAffx.38017.2.S1_a_at	0.0027394
Ptp.1861.5.A1_at	PtpAffx.42523.1.S1_a_at	0.00483163
Ptp.1861.5.A1_at	PtpAffx.505.2.A1_a_at	0.00562959
Ptp.1861.5.A1_at	PtpAffx.51037.1.S1_s_at	0.00965995
Ptp.1861.5.A1_at	PtpAffx.675.1.S1_at	0.00741241
Ptp.1861.5.A1_at	PtpAffx.74520.1.S1_s_at	0.00912814
Ptp.1861.5.A1_at	PtpAffx.936.1.S1_s_at	0.00828842
Ptp.1865.1.A1_at	PtpAffx.70870.1.S1_at	0.00250059
Ptp.1870.1.A1_at	Ptp.4515.1.S1_at	0.00539343
Ptp.1870.1.A1_at	PtpAffx.69545.1.A1_at	0.00728212
Ptp.1870.1.A1_at	PtpAffx.77672.3.A1_at	0.00109661
Ptp.1878.2.A1_a_at	PtpAffx.260.1.A1_s_at	0.00341193
Ptp.1878.2.A1_a_at	PtpAffx.38017.2.S1_a_at	0.00268923
Ptp.1878.2.A1_a_at	PtpAffx.45611.1.S1_at	0.0087069
Ptp.188.1.A1_at	PtpAffx.13946.1.A1_at	0.00952374
Ptp.188.1.A1_at	PtpAffx.210621.1.S1_s_at	0.00272086
Ptp.1881.2.S1_s_at	Ptp.2514.1.S1_at	0.00929588
Ptp.1881.2.S1_s_at	Ptp.5997.1.S1_at	0.00841207
Ptp.1881.2.S1_s_at	Ptp.6148.1.S1_at	0.00566213
Ptp.1881.2.S1_s_at	Ptp.851.1.S1_at	0.0042
Ptp.1881.2.S1_s_at	PtpAffx.208148.1.S1_at	0.00549677
Ptp.1881.2.S1_s_at	PtpAffx.209025.1.S1_at	0.000183215
Ptp.1881.2.S1_s_at	PtpAffx.211887.1.S1_s_at	0.00630524
Ptp.1881.2.S1_s_at	PtpAffx.218.1.S1_at	0.00322348
Ptp.1881.2.S1_s_at	PtpAffx.37783.1.A1_s_at	0.00528153
Ptp.1881.2.S1_s_at	PtpAffx.5753.1.S1_at	0.00391574
Ptp.1881.2.S1_s_at	PtpAffx.79920.1.A1_at	0.000141687
Ptp.1887.1.S1_at	Ptp.5077.1.S1_x_at	0.00971664
Ptp.1887.1.S1_at	Ptp.5997.1.S1_at	0.00678664
Ptp.1887.1.S1_at	PtpAffx.10843.1.A1_at	0.00042456
Ptp.1887.1.S1_at	PtpAffx.139964.1.A1_at	0.00440702
Ptp.1887.1.S1_at	PtpAffx.19546.1.S1_at	0.00572497
Ptp.1887.1.S1_at	PtpAffx.19546.1.S1_s_at	0.00497217
Ptp.1887.1.S1_at	PtpAffx.201490.1.S1_s_at	0.00969157
Ptp.1887.1.S1_at	PtpAffx.208148.1.S1_at	0.00581091
Ptp.1887.1.S1_at	PtpAffx.209025.1.S1_at	0.00991703
Ptp.1887.1.S1_at	PtpAffx.218.1.S1_at	0.00263744
Ptp.1887.1.S1_at	PtpAffx.4286.8.S1_at	0.00732557
Ptp.1887.1.S1_at	PtpAffx.49776.1.S1_at	0.000974431
Ptp.1887.1.S1_at	PtpAffx.5092.2.S1_at	0.00927698
Ptp.1887.1.S1_at	PtpAffx.57317.1.S1_at	0.00814969
Ptp.1887.1.S1_at	PtpAffx.63075.1.A1_at	0.00907159
Ptp.1887.1.S1_at	PtpAffx.75275.1.A1_at	0.00482112
Ptp.1887.1.S1_at	PtpAffx.79920.1.A1_at	0.00692756
Ptp.1888.1.S1_s_at	PtpAffx.50766.1.A1_at	0.00726521
Ptp.1892.1.S1_x_at	PtpAffx.208811.1.S1_s_at	0.00383462
Ptp.19.1.S1_at	Ptp.1968.1.S1_s_at	0.00146501
Ptp.19.1.S1_at	Ptp.2011.1.S1_at	0.00358955
Ptp.19.1.S1_at	Ptp.2135.1.A1_at	0.00942247
Ptp.19.1.S1_at	Ptp.2152.1.S1_s_at	0.000242649
Ptp.19.1.S1_at	Ptp.2263.1.S1_s_at	0.00149336
Ptp.19.1.S1_at	Ptp.2282.1.S1_a_at	0.00751609
Ptp.19.1.S1_at	Ptp.2630.1.S1_at	0.00910313
Ptp.19.1.S1_at	Ptp.288.1.A1_s_at	8.51985e-05
Ptp.19.1.S1_at	Ptp.3097.1.S1_s_at	0.00151985
Ptp.19.1.S1_at	Ptp.313.3.A1_s_at	0.00671481
Ptp.19.1.S1_at	Ptp.340.1.A1_s_at	0.00848221
Ptp.19.1.S1_at	Ptp.37.1.S1_at	0.00483149
Ptp.19.1.S1_at	Ptp.4110.2.S1_s_at	0.00276454
Ptp.19.1.S1_at	Ptp.4145.2.A1_a_at	0.00137384
Ptp.19.1.S1_at	Ptp.4240.2.A1_a_at	0.00591197
Ptp.19.1.S1_at	Ptp.4315.1.S1_at	0.00553047
Ptp.19.1.S1_at	Ptp.470.1.S1_at	0.00184468
Ptp.19.1.S1_at	Ptp.5052.1.S1_s_at	0.00553047
Ptp.19.1.S1_at	Ptp.5063.1.S1_at	0.00203243
Ptp.19.1.S1_at	Ptp.5261.1.S1_s_at	0.0018614
Ptp.19.1.S1_at	Ptp.5392.1.S1_at	0.00580478
Ptp.19.1.S1_at	Ptp.5410.1.S1_s_at	0.0041385
Ptp.19.1.S1_at	Ptp.5510.1.S1_at	3.93909e-05
Ptp.19.1.S1_at	Ptp.5534.1.A1_s_at	0.00394801
Ptp.19.1.S1_at	Ptp.5804.1.S1_at	0.00751933
Ptp.19.1.S1_at	Ptp.5824.2.S1_a_at	0.00334389
Ptp.19.1.S1_at	Ptp.600.1.S1_at	0.00486668
Ptp.19.1.S1_at	Ptp.6005.1.S1_at	0.00185175
Ptp.19.1.S1_at	Ptp.6178.1.S1_s_at	0.00403455
Ptp.19.1.S1_at	Ptp.6257.1.S1_at	0.00049359
Ptp.19.1.S1_at	Ptp.6593.1.S1_at	0.00031068
Ptp.19.1.S1_at	Ptp.6593.1.S1_x_at	0.00171302
Ptp.19.1.S1_at	Ptp.7095.1.S1_at	0.00856702
Ptp.19.1.S1_at	Ptp.7140.1.S1_at	0.00049384
Ptp.19.1.S1_at	Ptp.7199.2.A1_s_at	0.00103475
Ptp.19.1.S1_at	Ptp.95.1.A1_s_at	0.0084755
Ptp.19.1.S1_at	PtpAffx.10363.1.S1_at	0.00853999
Ptp.19.1.S1_at	PtpAffx.10948.1.S1_a_at	0.00765446
Ptp.19.1.S1_at	PtpAffx.109790.1.S1_at	0.00727697
Ptp.19.1.S1_at	PtpAffx.114564.1.A1_a_at	0.00962154
Ptp.19.1.S1_at	PtpAffx.114620.1.A1_at	0.00694927
Ptp.19.1.S1_at	PtpAffx.116115.1.S1_at	0.00916049
Ptp.19.1.S1_at	PtpAffx.11745.1.A1_at	0.00221447
Ptp.19.1.S1_at	PtpAffx.11958.1.A1_at	0.000543408
Ptp.19.1.S1_at	PtpAffx.120802.1.A1_at	0.0042231
Ptp.19.1.S1_at	PtpAffx.122552.1.S1_at	0.00647811
Ptp.19.1.S1_at	PtpAffx.124508.1.S1_at	0.00898242
Ptp.19.1.S1_at	PtpAffx.127281.1.A1_at	0.00437536
Ptp.19.1.S1_at	PtpAffx.134941.1.A1_at	0.00106287
Ptp.19.1.S1_at	PtpAffx.140285.1.A1_s_at	0.00358287
Ptp.19.1.S1_at	PtpAffx.140704.1.A1_s_at	0.00309296
Ptp.19.1.S1_at	PtpAffx.143.1.S1_at	0.00692091
Ptp.19.1.S1_at	PtpAffx.147944.1.S1_s_at	0.00429489
Ptp.19.1.S1_at	PtpAffx.15066.1.S1_s_at	0.00337461
Ptp.19.1.S1_at	PtpAffx.15197.1.S1_at	0.00281525
Ptp.19.1.S1_at	PtpAffx.158107.4.S1_at	0.00313968
Ptp.19.1.S1_at	PtpAffx.15855.2.A1_a_at	0.00349488
Ptp.19.1.S1_at	PtpAffx.159481.1.A1_at	0.00103547
Ptp.19.1.S1_at	PtpAffx.160068.1.A1_s_at	0.0072918
Ptp.19.1.S1_at	PtpAffx.160360.1.A1_at	0.00432594
Ptp.19.1.S1_at	PtpAffx.160545.1.A1_s_at	6.59079e-05
Ptp.19.1.S1_at	PtpAffx.1670.1.S1_a_at	0.00787281
Ptp.19.1.S1_at	PtpAffx.16999.1.S1_x_at	0.00891831
Ptp.19.1.S1_at	PtpAffx.18088.1.A1_at	0.00805913
Ptp.19.1.S1_at	PtpAffx.18543.1.S1_at	0.00806792
Ptp.19.1.S1_at	PtpAffx.18808.1.A1_at	0.0041385
Ptp.19.1.S1_at	PtpAffx.2013.2.S1_at	0.00730419
Ptp.19.1.S1_at	PtpAffx.202195.1.S1_x_at	0.00167872
Ptp.19.1.S1_at	PtpAffx.203310.1.S1_at	0.00177542
Ptp.19.1.S1_at	PtpAffx.20568.1.S1_s_at	0.00772485
Ptp.19.1.S1_at	PtpAffx.20634.1.S1_a_at	0.00383603
Ptp.19.1.S1_at	PtpAffx.208811.1.S1_s_at	0.0025466
Ptp.19.1.S1_at	PtpAffx.210241.1.S1_at	0.00915734
Ptp.19.1.S1_at	PtpAffx.210506.1.S1_x_at	0.00966623
Ptp.19.1.S1_at	PtpAffx.210909.1.S1_s_at	0.00892811
Ptp.19.1.S1_at	PtpAffx.211754.1.S1_at	0.000151219
Ptp.19.1.S1_at	PtpAffx.212182.1.S1_at	5.69672e-05
Ptp.19.1.S1_at	PtpAffx.212971.1.S1_s_at	0.00451475
Ptp.19.1.S1_at	PtpAffx.213018.1.S1_at	0.00501939
Ptp.19.1.S1_at	PtpAffx.21710.3.A1_at	0.000104866
Ptp.19.1.S1_at	PtpAffx.217864.1.S1_at	0.00801979
Ptp.19.1.S1_at	PtpAffx.220944.1.S1_at	0.0098978
Ptp.19.1.S1_at	PtpAffx.223380.1.S1_s_at	0.00622578
Ptp.19.1.S1_at	PtpAffx.22429.2.A1_a_at	0.000263315
Ptp.19.1.S1_at	PtpAffx.224897.1.S1_at	0.00578638
Ptp.19.1.S1_at	PtpAffx.22673.1.S1_at	0.0086563
Ptp.19.1.S1_at	PtpAffx.24863.1.A1_at	0.00528868
Ptp.19.1.S1_at	PtpAffx.249.526.A1_at	0.0066586
Ptp.19.1.S1_at	PtpAffx.249.556.A1_s_at	0.00123696
Ptp.19.1.S1_at	PtpAffx.249.70.A1_at	0.00824556
Ptp.19.1.S1_at	PtpAffx.25444.1.S1_s_at	0.00524904
Ptp.19.1.S1_at	PtpAffx.2589.1.A1_s_at	0.00359848
Ptp.19.1.S1_at	PtpAffx.2721.1.A1_at	0.00204069
Ptp.19.1.S1_at	PtpAffx.2772.1.S1_at	0.00298334
Ptp.19.1.S1_at	PtpAffx.2772.3.S1_at	0.00631372
Ptp.19.1.S1_at	PtpAffx.29282.1.A1_at	0.000273377
Ptp.19.1.S1_at	PtpAffx.29939.1.A1_at	0.00881673
Ptp.19.1.S1_at	PtpAffx.309.5.A1_at	0.000387446
Ptp.19.1.S1_at	PtpAffx.30949.2.A1_a_at	0.00713725
Ptp.19.1.S1_at	PtpAffx.3173.1.S1_a_at	0.00558958
Ptp.19.1.S1_at	PtpAffx.32180.1.A1_at	0.00977378
Ptp.19.1.S1_at	PtpAffx.3400.1.S1_a_at	0.00774752
Ptp.19.1.S1_at	PtpAffx.34170.2.S1_at	0.00197897
Ptp.19.1.S1_at	PtpAffx.36725.1.S1_at	0.00768135
Ptp.19.1.S1_at	PtpAffx.36902.2.A1_s_at	0.00980402
Ptp.19.1.S1_at	PtpAffx.3707.2.S1_a_at	0.00271174
Ptp.19.1.S1_at	PtpAffx.37990.1.S1_at	0.00988798
Ptp.19.1.S1_at	PtpAffx.38017.2.S1_a_at	0.00381766
Ptp.19.1.S1_at	PtpAffx.38017.3.S1_at	0.00299418
Ptp.19.1.S1_at	PtpAffx.4082.1.S1_s_at	0.0064674
Ptp.19.1.S1_at	PtpAffx.4118.2.A1_at	0.00137062
Ptp.19.1.S1_at	PtpAffx.41350.1.A1_at	0.000261091
Ptp.19.1.S1_at	PtpAffx.421.1.A1_at	0.0089539
Ptp.19.1.S1_at	PtpAffx.42700.1.A1_at	0.00702931
Ptp.19.1.S1_at	PtpAffx.43630.1.A1_at	0.0058196
Ptp.19.1.S1_at	PtpAffx.4450.1.A1_s_at	3.65498e-05
Ptp.19.1.S1_at	PtpAffx.44531.1.A1_at	0.00534861
Ptp.19.1.S1_at	PtpAffx.4464.1.S1_a_at	0.00311487
Ptp.19.1.S1_at	PtpAffx.454.15.A1_a_at	0.00749087
Ptp.19.1.S1_at	PtpAffx.454.7.A1_x_at	0.00529137
Ptp.19.1.S1_at	PtpAffx.4599.1.A1_at	0.0033002
Ptp.19.1.S1_at	PtpAffx.491.3.S1_at	0.002394
Ptp.19.1.S1_at	PtpAffx.49413.1.S1_at	0.00587916
Ptp.19.1.S1_at	PtpAffx.505.2.A1_a_at	0.00163489
Ptp.19.1.S1_at	PtpAffx.50548.1.A1_at	0.00619931
Ptp.19.1.S1_at	PtpAffx.50850.1.A1_at	0.00526207
Ptp.19.1.S1_at	PtpAffx.5406.1.A1_a_at	0.00281518
Ptp.19.1.S1_at	PtpAffx.54404.1.S1_s_at	0.00238717
Ptp.19.1.S1_at	PtpAffx.5539.2.S1_a_at	0.00448635
Ptp.19.1.S1_at	PtpAffx.5770.1.S1_s_at	4.7064e-05
Ptp.19.1.S1_at	PtpAffx.58367.1.A1_at	0.00418856
Ptp.19.1.S1_at	PtpAffx.58647.1.A1_a_at	0.00732071
Ptp.19.1.S1_at	PtpAffx.61197.1.A1_at	0.00195214
Ptp.19.1.S1_at	PtpAffx.63510.1.A1_at	0.00102396
Ptp.19.1.S1_at	PtpAffx.64132.1.S1_at	0.00943108
Ptp.19.1.S1_at	PtpAffx.64618.1.S1_at	0.00331987
Ptp.19.1.S1_at	PtpAffx.6485.1.S1_at	0.000991249
Ptp.19.1.S1_at	PtpAffx.675.1.S1_at	0.000680345
Ptp.19.1.S1_at	PtpAffx.675.1.S1_x_at	0.00108671
Ptp.19.1.S1_at	PtpAffx.69748.1.A1_at	0.0066296
Ptp.19.1.S1_at	PtpAffx.7219.1.A1_s_at	0.00969157
Ptp.19.1.S1_at	PtpAffx.7547.1.A1_at	0.000933931
Ptp.19.1.S1_at	PtpAffx.7845.1.A1_at	0.000370495
Ptp.19.1.S1_at	PtpAffx.82059.1.A1_at	0.00648987
Ptp.19.1.S1_at	PtpAffx.82465.1.A1_at	0.00215509
Ptp.19.1.S1_at	PtpAffx.82894.1.A1_s_at	0.00701629
Ptp.19.1.S1_at	PtpAffx.86393.1.S1_s_at	0.00163133
Ptp.19.1.S1_at	PtpAffx.88346.1.A1_at	0.00271876
Ptp.19.1.S1_at	PtpAffx.89023.2.S1_a_at	0.00929588
Ptp.19.1.S1_at	PtpAffx.89035.1.A1_at	0.00914001
Ptp.19.1.S1_at	PtpAffx.90596.1.S1_at	0.00111154
Ptp.19.1.S1_at	PtpAffx.9122.1.A1_at	0.000261091
Ptp.19.1.S1_at	PtpAffx.92286.1.A1_at	0.00861755
Ptp.19.1.S1_at	PtpAffx.93161.1.S1_at	0.00124703
Ptp.19.1.S1_at	PtpAffx.936.1.S1_s_at	0.0018614
Ptp.19.1.S1_at	PtpAffx.9582.3.A1_a_at	0.00633171
Ptp.19.1.S1_x_at	Ptp.2361.1.S1_at	0.0091947
Ptp.19.1.S1_x_at	Ptp.699.1.S1_at	0.0080291
Ptp.19.1.S1_x_at	PtpAffx.11424.1.A1_s_at	0.00712301
Ptp.19.1.S1_x_at	PtpAffx.147176.1.A1_at	0.00408076
Ptp.19.1.S1_x_at	PtpAffx.18808.1.A1_at	0.00512899
Ptp.1902.1.S1_at	PtpAffx.126669.1.S1_at	0.00721529
Ptp.1903.2.S1_x_at	Ptp.5368.1.S1_s_at	0.0096933
Ptp.1903.2.S1_x_at	Ptp.5997.1.S1_at	0.00868595
Ptp.1903.2.S1_x_at	PtpAffx.10843.1.A1_at	0.00673261
Ptp.1903.2.S1_x_at	PtpAffx.18595.1.S1_at	0.00991819
Ptp.1903.2.S1_x_at	PtpAffx.208811.1.S1_s_at	0.00208866
Ptp.1903.2.S1_x_at	PtpAffx.209025.1.S1_at	0.00620875
Ptp.1903.2.S1_x_at	PtpAffx.211281.1.S1_at	0.00658407
Ptp.1903.2.S1_x_at	PtpAffx.212376.1.S1_at	0.00967698
Ptp.1903.2.S1_x_at	PtpAffx.212796.1.S1_at	0.00557462
Ptp.1903.2.S1_x_at	PtpAffx.214216.1.S1_at	0.0091812
Ptp.1903.2.S1_x_at	PtpAffx.35467.1.S1_a_at	0.00520637
Ptp.1903.2.S1_x_at	PtpAffx.3566.2.S1_at	0.00371595
Ptp.1903.2.S1_x_at	PtpAffx.36994.1.S1_s_at	0.00391822
Ptp.1903.2.S1_x_at	PtpAffx.4082.1.S1_s_at	0.00409023
Ptp.1903.2.S1_x_at	PtpAffx.75855.1.A1_at	0.00960905
Ptp.1903.2.S1_x_at	PtpAffx.79920.1.A1_at	0.00684215
Ptp.1903.2.S1_x_at	PtpAffx.9769.2.S1_a_at	0.00618458
Ptp.1903.2.S1_x_at	PtpAffx.99162.1.S1_at	0.00201191
Ptp.1906.1.A1_s_at	Ptp.5997.1.S1_at	0.00706736
Ptp.1907.1.A1_at	PtpAffx.215872.1.S1_at	0.00753179
Ptp.191.1.A1_at	PtpAffx.203583.1.S1_at	0.00468979
Ptp.1911.1.A1_at	Ptp.2063.1.A1_s_at	0.00675102
Ptp.1911.1.A1_at	PtpAffx.202040.1.S1_at	0.00940377
Ptp.1911.1.A1_at	PtpAffx.7171.1.A1_a_at	0.00888462
Ptp.1911.1.A1_at	PtpAffx.82453.1.S1_at	0.00252845
Ptp.1911.1.A1_at	PtpAffx.9494.1.S1_at	0.00786959
Ptp.1912.1.A1_s_at	PtpAffx.106035.1.S1_at	0.00791908
Ptp.1912.1.A1_s_at	PtpAffx.112424.1.S1_s_at	0.00988127
Ptp.1912.1.A1_s_at	PtpAffx.200462.1.S1_at	0.00634882
Ptp.1912.1.A1_s_at	PtpAffx.200780.1.S1_x_at	0.00361128
Ptp.1912.1.A1_s_at	PtpAffx.210019.1.S1_at	0.00746531
Ptp.1912.1.A1_s_at	PtpAffx.211569.1.S1_at	0.00705619
Ptp.1912.1.A1_s_at	PtpAffx.220062.1.S1_at	0.00398328
Ptp.1912.1.A1_s_at	PtpAffx.309.1.S1_x_at	0.00855116
Ptp.1912.1.A1_s_at	PtpAffx.90112.1.S1_s_at	0.00716575
Ptp.1923.1.A1_s_at	PtpAffx.160811.2.S1_at	0.00132946
Ptp.1924.1.A1_at	PtpAffx.152047.1.S1_s_at	0.00615821
Ptp.1924.1.A1_at	PtpAffx.208300.1.S1_at	0.00661218
Ptp.1926.1.A1_x_at	PtpAffx.225884.1.S1_at	0.0091105
Ptp.1930.1.S1_s_at	PtpAffx.222773.1.S1_at	0.00972315
Ptp.1937.1.A1_s_at	PtpAffx.202477.1.S1_at	0.00560531
Ptp.1952.1.S1_at	PtpAffx.10843.1.A1_at	0.0043367
Ptp.1952.1.S1_at	PtpAffx.5545.1.S1_a_at	0.00556493
Ptp.1952.1.S1_at	PtpAffx.75603.1.A1_at	0.00585062
[truncated: 26,865 more rows]

[truncated: 1 more sheets: Table S11]
